# Supplementary material for: Attachment of the RNA degradosome to the bacterial inner cytoplasmic membrane prevents wasteful degradation of rRNA in ribosome assembly intermediates
Source: PLoS Biol. 2023 Jan 5;21(1):e3001942. doi: 10.1371/journal.pbio.3001942 (PMC9848016; doi:10.1371/journal.pbio.3001942)
Supplement: S1 Data — (XLSX) [file pbio.3001942.s001.xlsx]

## Sheet: cell length
WT, LB	ΔMTS, LB	WT, MOPS	ΔMTS, MOPS
4.461	4.087	3.793	4.337
4.76	4.73	3.279	2.641
4.406	4.411	3.173	3.265
5.007	4.505	4.436	3.217
3.872	4.885	3.531	2.684
4.88	4.731	3.438	2.783
3.967	4.126	3.819	2.194
3.785	4.514	3.681	3.405
4.284	3.853	3.27	2.474
6.518	3.91	3.233	2.955
5.605	4.639	3.833	2.942
5.069	5.05	3.435	3.387
5.005	5.719	3.579	2.971
3.64	4.857	3.273	2.988
3.883	5.137	2.839	2.737
4.014	4.379	2.774	2.804
5.616	5.043	3.745	3.461
5.841	4.824	2.626	2.45
5.534	4.637	3.223	3.653
3.784	4.942	2.311	3.42
5.418	4.063	3.328	2.672
4.994	3.649	3.02	3.441
4.46	5.07	2.774	3.321
5.719	4.147	3.737	3.102
4.548	4.203	3.584	2.715
5.811	4.669	3.804	2.789
3.972	3.78	3.285	2.556
3.972	4.286	3.2	3.607
5.694	5.093	3.129	2.663
3.833	3.309	3.456	2.66
4.104	3.168	3.846	3.65
5.698	3.457	3.607	3.489
5.097	4.571	3.225	3.204
3.697	3.934	2.801	2.915
5.927	3.919	2.925	3.961
6.9	4.885	3.783	2.877
6.256	4.386	3.709	3.279
5.055	3.64	3.49	4.103
4.578	3.395	3.89	3.103
5.137	4.258	3.213	2.746
5.361	4.396	3.275	2.865
3.918	3.385	3.307	3.404
4.122	3.61	2.672	2.917
4.898	3.335	2.48	3.235
5.415	3.58	3.139	2.603
4.616	4.121	3.364	3.602
4.544	3.817	3.666	2.903
5.261	3.895	3.103	3.356
4.05	4.398	3.771	3.24
5.479	3.622	3.465	2.712
5.364	4.586	4.387	2.937
5.335	4.74	3.225	3.059
4.921	4.296	4.161	2.858
4.358	4.6	3.933	3.103
3.938	5.15	3.633	3.159
4.648	4.528	3.702	2.558
4.928	4.271	3.382	3.089
4.745	4.396	4.041	3.142
5.8	4.986	2.782	3.355
4.987	4.633	3.316	3.012
5.017	4.396	3.406	3.173
5.281	4.556	3.091	3.389
5.064	3.664	3.613	3.829
4.607	4.944	3.08	3.725
4.277	6.184	3.965	2.653
5.07	4.339	3.008	2.676
4.689	4.245	3.481	2.232
4.731	4.415	2.934	3.305
5.163	4.9	3.767	3.27
6.292	4.789	3.228	3.714
5.382	4.892	3.734	3.466
5.186	4.675	4.071	3.61
4.818	5.758	3.473	3.405
4.859	4.072	3.413	4.161
4.218	3.955	3.325	3.394
5.618	4.764	3.615	3.235
5.962	4.623	3.409	3.7
4.934	4.779	3.796	3.327
5.153	4.651	3.468	3.75
5.727	5.184	4.106	3.78
5.915	3.6	3.55	2.501
4.749	3.923	3.813	2.888
4.729	4.576	3.26	3.387
5.764	4.67	3.973	3.145
4.63	3.487	3.498	3.2
6.063	3.264	3.632	3.616
5.763	4.734	3.325	3.149
5.256	4.75	3.485	3.137
5.246	4.934	3.537	2.637
4.908	4.136	4.116	3.161
5.023	3.886	4.096	2.778
5.196	5.136	3.605	3.443
4.098	4.406	3.748	3.811
4.344	4.926	2.912	3.652
4.868	4.43	2.839	4.01
4.33	5.55	3.106	3.287
5.322	4.116	3.145	3.689
5.676	5.293	3.559	3.871
4.136	4.869	3.65	3.468
4.527	5.037	3.373	3.529
4.659	3.756	3.729	3.645
4.75		3.799	3.34
4.859		4.087	3.391
		3.736	3.38
		3.518	3.435
		3.168	2.205
		3.866	1.973
		3.717
		3.231
		4.268
		4.397
		3.155
		3.69
		3.421
		3.664
		2.982
		3.091
		3.509
		3.539
		4.27
		3.735
		3.067
		3.55
		3.632
		3.606
		2.876
		3.486
		3.651
		3.426
		2.484
		3.028
		3.3
		3.079
		3.078
		2.857
		2.305
		2.922
		2.94
		3.107
		2.349
		2.456
		3.154
		2.149
		2.609

## Sheet: cell width_x0009_
WT, LB	ΔMTS, LB	WT, MOPS	ΔMTS, MOPS
1.039	0.982	0.789	0.832
0.913	0.857	0.808	0.75
1.128	0.941	0.787	0.808
1.004	0.886	0.863	0.812
1.053	0.821	0.818	0.787
0.967	0.995	0.776	0.871
1.103	0.943	0.777	0.871
0.903	0.929	0.763	0.748
1.092	0.958	0.791	0.861
1.215	1.102	0.734	0.877
1.028	0.965	0.803	0.844
1.164	1.002	0.856	0.801
1.009	0.916	0.736	0.918
1.109	1	0.753	0.892
1.218	1.018	0.741	0.78
1.056	0.989	0.926	0.847
0.999	1.056	0.811	0.806
1.126	1.016	0.847	0.745
1.028	1.014	0.776	0.854
1.069	0.936	0.67	0.826
1.122	1.125	0.854	0.736
1.122	0.989	0.83	0.71
1.01	0.965	0.668	0.837
0.85	0.959	0.777	0.854
1.064	0.976	0.839	0.822
1.01	0.976	0.837	0.785
1.021	1.056	0.775	0.826
1.142	0.981	0.761	0.887
1.061	1.079	0.86	0.785
1.142	1.045	0.817	0.767
1.021	1.071	0.827	0.704
1.013	0.918	0.793	0.785
1.197	0.895	0.702	0.841
1.136	0.959	0.771	0.996
1.038	0.985	0.764	0.777
1.028	0.904	0.742	0.725
1.061	1.088	0.764	0.781
1.019	0.924	0.836	0.791
1.11	0.954	0.73	0.821
1.039	0.972	0.817	0.829
1.061	1.136	0.779	0.814
1.08	1.108	0.745	0.854
1.177	1.053	0.847	0.743
0.936	0.989	0.76	0.816
1.095	1.23	0.856	0.859
1.175	1.069	0.838	0.857
1.082	1.07	0.808	0.731
1.047	0.952	0.789	0.887
1.047	1.082	0.873	0.822
1.142	1.095	0.736	0.809
1.136	1.126	0.806	0.839
1.013	1.054	0.725	0.793
1.161	1.109	0.839	0.979
1.046	0.958	0.841	0.826
1.142	1.042	0.759	0.923
1.165	0.917	0.767	0.868
1.04	1.061	0.736	0.896
1.188	1.056	0.868	0.911
1.211	1.165	0.89	0.871
1.117	1.026	0.844	0.822
1.246	1.089	0.859	0.793
1.032	1.109	0.877	0.69
1.069	1.054	0.806	0.886
1.089	1.112	0.904	0.655
1.231	1.261	0.847	0.816
1.143	0.958	0.924	0.845
1.126	1.009	0.913	0.715
1.136	1.106	0.753	0.728
1.038	1.046	0.841	0.768
0.995	1.249	0.714	0.884
1.224	0.995	0.924	0.883
1.075	1.154	0.756	0.886
1.039	1.038	0.908	0.789
1.112	1.082	0.785	0.839
1.161	1.009	0.886	0.87
1.01	1.136	0.801	0.798
0.979	1.092	0.787	0.816
1.122	1.138	0.698	0.751
1.175	0.949	0.917	0.782
0.956	1.154	0.769	0.793
1.103	1.103	0.929	0.841
1.146	1.128	0.812	0.797
1.161	1.138	0.938	0.899
1.103	1.014	0.832	0.908
1.013	1.264	0.852	0.725
1.042	0.918	0.806	0.807
1.177	1.181	0.844	0.707
0.996	1.069	0.791	0.806
1.026	0.972	0.848	0.791
0.913	1.01	0.779	1.002
1.26	1.056	0.781	0.837
1.117	1.142	0.876	0.908
1.169	0.953	0.854	0.935
1.169	1.177	0.871	0.707
1.106	1.028	0.844	0.877
1.039	0.989	0.822	0.844
0.995	1.261	0.725	0.886
1.171	1.142	0.913	0.926
1.197	0.961	0.791	0.827
1.142	1.085	0.949	0.796
1.246	1.006	0.761	0.907
1.042		0.899	0.852
1.205		0.798	0.866
		0.673	0.806
		0.777	0.789
		0.832	0.823
		0.854	0.828
		0.859
		0.857
		0.826
		0.861
		0.822
		0.827
		0.78
		0.881
		0.832
		0.806
		0.868
		0.867
		0.887
		0.88
		0.868
		0.806
		0.686
		0.886
		0.665
		0.857
		0.832
		0.64
		0.725
		0.753
		0.669
		0.715
		0.673
		0.779
		0.764
		0.639
		0.779
		0.741
		0.523
		0.624
		0.644
		0.621
		0.651

## Sheet: unpaired t-test 1
Table Analyzed	Median of Cell length
Column B	ΔMTS, LB
vs.	vs.
Column A	WT, LB
Unpaired t test
P value	<0.0001
P value summary	****
Significantly different (P < 0.05)?	Yes
One- or two-tailed P value?	Two-tailed
t, df	t=5.733, df=202
How big is the difference?
Mean of column A	4.935
Mean of column B	4.42
Difference between means (B - A) ± SEM	-0.5149 ± 0.08982
95% confidence interval	-0.6920 to -0.3378
R squared (eta squared)	0.1399
F test to compare variances
F, DFn, Dfd	1.344, 102, 100
P value	0.1393
P value summary	ns
Significantly different (P < 0.05)?	No
Data analyzed
Sample size, column A	103
Sample size, column B	101

## Sheet: unpaired t-test 2
Table Analyzed	Median of Cell length
Column D	ΔMTS, MOPS
vs.	vs.
Column C	WT, MOPS
Unpaired t test
P value	0.0002
P value summary	***
Significantly different (P < 0.05)?	Yes
One- or two-tailed P value?	Two-tailed
t, df	t=3.843, df=249
How big is the difference?
Mean of column C	3.401
Mean of column D	3.18
Difference between means (D - C) ± SEM	-0.2214 ± 0.05761
95% confidence interval	-0.3348 to -0.1079
R squared (eta squared)	0.05599
F test to compare variances
F, DFn, Dfd	1.023, 106, 143
P value	0.8921
P value summary	ns
Significantly different (P < 0.05)?	No
Data analyzed
Sample size, column C	144
Sample size, column D	107

## Sheet: unpaired t-test 3
Table Analyzed	Median of Cell width
Column B	ΔMTS, LB
vs.	vs.
Column A	WT, LB
Unpaired t test
P value	<0.0001
P value summary	****
Significantly different (P < 0.05)?	Yes
One- or two-tailed P value?	Two-tailed
t, df	t=4.080, df=202
How big is the difference?
Mean of column A	1.087
Mean of column B	1.037
Difference between means (B - A) ± SEM	-0.04980 ± 0.01221
95% confidence interval	-0.07386 to -0.02573
R squared (eta squared)	0.07613
F test to compare variances
F, DFn, Dfd	1.223, 100, 102
P value	0.3127
P value summary	ns
Significantly different (P < 0.05)?	No
Data analyzed
Sample size, column A	103
Sample size, column B	101

## Sheet: unpaired t-test 4
Table Analyzed	Median of Cell width
Column D	ΔMTS, MOPS
vs.	vs.
Column C	WT, MOPS
Unpaired t test
P value	0.0081
P value summary	**
Significantly different (P < 0.05)?	Yes
One- or two-tailed P value?	Two-tailed
t, df	t=2.671, df=249
How big is the difference?
Mean of column C	0.8001
Mean of column D	0.8242
Difference between means (D - C) ± SEM	0.02418 ± 0.009052
95% confidence interval	0.006351 to 0.04201
R squared (eta squared)	0.02786
F test to compare variances
F, DFn, Dfd	1.340, 143, 106
P value	0.112
P value summary	ns
Significantly different (P < 0.05)?	No
Data analyzed
Sample size, column C	144
Sample size, column D	107
