# Supplementary material for: Attachment of the RNA degradosome to the bacterial inner cytoplasmic membrane prevents wasteful degradation of rRNA in ribosome assembly intermediates
Source: PLoS Biol. 2023 Jan 5;21(1):e3001942. doi: 10.1371/journal.pbio.3001942 (PMC9848016; doi:10.1371/journal.pbio.3001942)
Supplement: S2 Data — (XLSX) [file pbio.3001942.s002.xlsx]

## Sheet: Fig_1C
RNA content
Experiment 1
RNA extraction from MBS 106 and MBS157 per cell
		Strain	Strain ID	RNA extraction number	RNA concentration: ng/µL	mean for Experiment 1
		rne+	MBS106	13	140.7	212
				14	212.1
				15	242.5
				16	252.7
		rneΔMTS	MBS157	13	322.5	308.45
				14	286.3
				15	325
				16	300
Experiment 3
RNA extraction from MBS 106 and MBS157 per cell
		Strain	Strain ID	RNA extraction number	RNA concentration: ng/µL	mean for Experiment 3	mean of Exp 1+2+3	sd
		rne+	MBS106	N5	187.1	189.167	200.2	11.436
				N6	192.5
				N7	187.9
		rneΔMTS	MBS157	N5	276.2	282.333	302.072	17.4473
				N6	294.2
				N7	276.6
Experiment 2
RNA extraction from MBS 106 and MBS157 per cell
		Strain	Strain ID	RNA extraction number	RNA concentration: ng/µL	mean for Experiment 2
		rne+	MBS106	20	160.7	199.433
				21	192.1
				22	245.5
		rneΔMTS	MBS157	20	325	315.433
				21	318.3
				22	303

## Sheet: Fig_1E
rne+	Experiment 1	Experiment 2	Experiment 3	Experiment 4	Mean	SD
M/M+P ratio	0.73	0.7	0.6	0.62	0.6625	0.0623832
rneΔMTS	Experiment 1	Experiment 2	Experiment 3	Experiment 4	Mean	SD
M/M+P ratio	0.7	0.71	0.63	0.6	0.66	0.0535413
Legend:
To compare levels of 70S monosomes (M) and polysomes (P) in the two strains, areas under the curves corresponding M and P were measured using Image J software and an M/M+P ratio was then calculated.
Quantification of 4 biological replicates from each strain are indicated.

## Sheet: Fig_3C
5S* stability assay
rneΔMTS
experiment 1
							vol-B								point Rifampicin	%
1	1	~	1		4.10516e+07	646	3.99855e+07		1.06606e+06		31.33	63547.3	61897.1	-------	0	100
1	2	~	2		3.96518e+07	646	3.85858e+07		1.06606e+06		30.26	61380.5	59730.3	-------	2	96.4994
1	3	~	3		2.40601e+07	646	2.29941e+07		1.06606e+06		18.36	37244.8	35594.5	-------	4	57.506
1	4	~	4		1.63464e+07	646	1.52804e+07		1.06606e+06		12.48	25304.1	23653.8	-------	8	38.2148
1	5	~	5		9.9084e+06	646	8.84234e+06		1.06606e+06		7.56	15338.1	13687.8	-------	16	22.1139
1	6	~	6		7.19475e+06	510	7.05755e+06		137201		5.75	14107.4	13838.3	-------	32	17.6503
1	7	~	7		1.06606e+06	646	0	B	1.06606e+06		-------	1650.25	0	-------
experiment 2
							vol-B								point Rifampicin	%
1	1	~	1		1.66425e+07	663	1.65188e+07		123717		32.2	25101.9	24915.3	-------	0	100
1	2	~	2		1.58223e+07	663	1.56986e+07		123717		30.62	23864.7	23678.1	-------	2	95.0346
1	3	~	3		1.12661e+07	663	1.11423e+07		123717		21.8	16992.5	16806	-------	4	67.4524
1	4	~	4		7.94834e+06	663	7.82463e+06		123717		15.38	11988.5	11801.9	-------	8	47.3679
1	5	~	5		123717	663	0	B	123717		-------	186.6	0	-------
rneΔMTS ΔpcnB
experiment 1							vol-B								point Rifampicin	%
1	1	~	1		2.11421e+07	666	2.10234e+07		118660		26.49	31744.8	31566.7	-------	0	100
1	2	~	2		1.87776e+07	666	1.86589e+07		118660		23.53	28194.6	28016.4	-------	2	88.7532
1	3	~	3		15385215	666	1.52666e+07		118660		19.28	23100.9	22922.8	-------	4	72.6169
1	4	~	4		1.30932e+07	666	8.47449e+06		118660		16.41	19659.4	19481.2	-------	8	40.3098
1	5	~	5		1.14068e+07	666	4.28816e+06		118660		14.29	17127.4	16949.2	-------	16	20.3971
1	6	~	6		118660	666	0	B	118660		-------	178.17	0	-------
experiment 2							vol-B								point Rifampicin	%
1	7	~	7		2.04456e+07	760	2.04268e+07		18830		9.57	26902.1	26877.3		0	100
1	8	~	8		1.91215e+07	760	1.91027e+07		18830		8.95	25159.9	25135.1		2	93.5178
1	9	~	9		1.66404e+07	760	1.66215e+07		18830		7.79	21895.2	21870.5		4	81.3714
1	10	~	10		9.51445e+06	760	9.49562e+06		18830		4.45	12519	12494.2		8	46.4862
1	11	~	11		4487889	760	4.46906e+06		18830		2.1	5905.12	5880.34		16	21.8785
1	12	~	12		2.12736e+06	760	2.10853e+06		18830		1	2799.15	2774.38		32	10.3224
1	13	~	13		18830	760	0	B	18830		-------	24.78	0
rneΔMTS Δpnp
experiment 1							vol-B
															point Rifampicin	%
1	1	~	1		3.15633e+07	760	3.15445e+07		18830		14.78	41530.7	41505.9		0	100
1	2	~	2		3.29137e+07	760	3.28948e+07		18830		15.41	43307.4	43282.7		2	104.281
1	3	~	3		2.92435e+07	760	2.92247e+07		18830		13.69	38478.3	38453.5		4	92.6459
1	4	~	4		2.41915e+07	760	2.41727e+07		18830		11.33	31830.9	31806.2		8	76.6305
1	5	~	5		1.48912e+07	760	1.48724e+07		18830		6.97	19593.7	19569		16	47.1475
1	6	~	6		8.44892e+06	760	8.43009e+06		18830		3.96	11117	11092.2		32	26.7245
experiment 2							vol-B								point Rifampicin	%
1	1	~	1		4.99736e+07	840	4.93863e+07		587267		9.67	59492.4	58793.3		0	100
1	2	~	2		4.7066e+07	840	4.64788e+07		587267		9.1	56031	55331.9		2	94.1126
1	3	~	3		4.72965e+07	840	4.67092e+07		587267		9.15	56305.3	55606.2		4	94.5792
1	4	~	4		3.46153e+07	840	3.4028e+07		587267		6.69	41208.7	40509.6		8	68.9017						experiment 1
1	5	~	5		2.35301e+07	840	2.29428e+07		587267		4.55	28012	27312.8		16	46.4557							strain	R2	slope	t1/2 (min)		mean t1/2 (min)	SD t1/2 (min)
1	6	~	6		1.39386e+07	840	1.33513e+07		587267		2.7	16593.5	15894.4		32	27.0344							rneΔMTS	0.96	-0.1	6.93147		6.96648	0.049508
																							rneΔMTS ΔpcnB	0.96	-0.1	6.93147		6.79817	0.188511
rneΔMTS Δpnp ΔpcnB																							rneΔMTS Δpnp	0.97	-0.043	16.1197		15.9365	0.259053
																							rneΔMTS Δpnp ΔpcnB	0.94	-0.02	34.6574		37.7154	4.32467
experiment 1							vol-B								point Rifampicin	%
1	7	~	7		55597242	840	5.501e+07		587267		10.75	66187.2	65488.1		0	100						experiment 2
1	8	~	8		5.59605e+07	840	5.53732e+07		587267		10.82	66619.6	65920.5		2	100.66							strain	R2	slope	t1/2 (min)
1	9	~	9		5.39416e+07	840	5.33543e+07		587267		10.43	64216.2	63517.1		4	96.9903							rneΔMTS	0.93	-0.099	7.00149
1	10	~	10		5.35868e+07	840	5.29995e+07		587267		10.36	63793.8	63094.7		8	96.3453							rneΔMTS ΔpcnB	0.9	-0.104	6.66488
1	11	~	11		4.87034e+07	840	48116099		587267		9.42	57980.2	57281.1		16	87.468							rneΔMTS Δpnp	0.97	-0.044	15.7533
1	12	~	12		3.28283e+07	840	3.22411e+07		587267		6.35	39081.3	38382.2		32	58.6095							rneΔMTS Δpnp ΔpcnB	0.92	-0.017	40.7734
1	13	~	13		587267	840	0	B	587267		-------	699.13	0
experiment 2							vol-B
															point Rifampicin	%
1	1	~	1		4.22195e+07	680	4.17587e+07		460749		19.24	62087.5	61409.9	-------	0	100
1	2	~	2		4.33493e+07	680	4.28886e+07		460749		19.75	63749	63071.4	-------	2	102.706
1	3	~	3		4.15442e+07	680	4.10834e+07		460749		18.93	61094.3	60416.8	-------	4	98.3828
1	4	~	4		3.81581e+07	680	3.76974e+07		460749		17.39	56114.9	55437.3	-------	8	90.2742
1	5	~	5		3.42331e+07	680	3.37723e+07		460749		15.6	50342.8	49665.2	-------	16	80.8749
1	6	~	6		1.99421e+07	680	1.94813e+07		460749		9.09	29326.6	28649	-------	32	46.6521
1	7	~	7		460749	680	0	B	460749		-------	677.57	0	-------
