# Supplementary material for: Attachment of the RNA degradosome to the bacterial inner cytoplasmic membrane prevents wasteful degradation of rRNA in ribosome assembly intermediates
Source: PLoS Biol. 2023 Jan 5;21(1):e3001942. doi: 10.1371/journal.pbio.3001942 (PMC9848016; doi:10.1371/journal.pbio.3001942)
Supplement: S2 Table — (XLSX) [file pbio.3001942.s005.xlsx]

## Sheet: Desc_HID
1	13.5145	1	13.1573	1	32.2076	1	12.9424	1	27.3923	1	13.03	1	12.2299	1	31.4194	1	11.9854	1	10.7881	1	12.1134	1	12.6886	1	13.9643	1	30.4972	1	31.4898	1	31.3798	1	31.5496	1	27.8441	1	28.4982	1	11.7679	1	12.1442	1	10.842	1	12.0402	1	13.3584	1	31.3641
1	14.9609	1	13.2291	1	32.3214	1	13.0521	1	27.4264	1	13.471	1	12.5049	1	31.4614	1	12.5949	1	10.8015	1	12.3255	1	13.826	1	14.027	1	30.8789	1	31.5229	1	31.4839	1	31.6267	1	27.8509	1	28.9502	1	12.0445	1	12.9132	1	13.3115	1	12.7635	1	13.5199	1	31.4952
1	32.479	1	13.3167	1	32.3233	1	32.5364	1	27.6008	1	31.4815	1	31.5873	1	31.5176	1	31.1552	1	31.1358	1	12.5064	1	15.0671	1	14.3991	1	31.0368	1	31.5443	1	31.4878	1	31.6961	1	27.8776	1	29.0929	1	12.6007	1	13.075	1	13.5533	1	31.7564	1	13.8752	1	31.6095
1	32.7545	1	31.9066	1	32.413	1	32.5549	1	27.7674	1	31.4953	1	31.6398	1	31.5653	1	31.2327	1	31.3427	1	30.5905	1	15.1285	1	14.4164	1	31.6716	1	31.6069	1	31.6079	1	31.7755	1	27.8995	1	29.1819	1	12.6321	1	32.0552	1	31.8918	1	31.8104	1	30.9488	1	31.6143
1	33.1949	1	31.9645	1	32.9086	1	32.7787	1	27.9212	1	31.5521	1	31.6773	1	31.6377	1	31.2805	1	31.509	1	30.991	1	15.8671	1	14.4818	1	31.7181	1	31.823	1	31.6169	1	31.8055	1	28.2075	1	29.2341	1	12.7465	1	32.0627	1	31.9523	1	32.0067	1	31.0695	1	31.6292
1	33.1956	1	31.986	1	33.256	1	32.8717	1	28.0008	1	31.6005	1	31.7111	1	31.6433	1	31.3474	1	31.5566	1	31.1174	1	16.031	1	14.5476	1	31.8218	1	31.8622	1	31.6176	1	31.9799	1	28.2137	1	29.7422	1	12.8814	1	32.2417	1	31.9801	1	32.0981	1	31.1373	1	31.6324
1	33.4497	1	32.0837	1	33.3789	1	33.3943	1	28.3167	1	31.7086	1	31.8313	1	31.6907	1	31.3815	1	31.6192	1	31.3964	1	32.0927	1	15.5372	1	31.982	1	32.3976	1	31.9275	1	32.2867	1	28.401	1	29.9014	1	12.9019	1	32.4041	1	31.992	1	32.2479	1	31.2463	1	31.7504
1	33.5432	1	32.3085	1	33.5432	1	33.5824	1	28.7702	1	32.041	1	31.9599	1	31.7618	1	31.3885	1	31.6418	1	31.4008	1	32.1572	1	32.3626	1	32.0212	1	32.5596	1	32.0047	1	32.6131	1	28.5373	1	29.9073	1	12.907	1	32.4081	1	32.0184	1	32.3549	1	31.3026	1	31.7682
1	33.5688	1	32.4166	1	33.6786	1	33.7451	1	29.0955	1	32.0841	1	31.9903	1	31.8452	1	31.5834	1	31.6664	1	31.4784	1	32.1991	1	32.4392	1	32.3313	1	32.6995	1	32.2725	1	32.914	1	28.7653	1	31.3421	1	31.0272	1	32.4631	1	32.0628	1	32.4653	1	31.3644	1	31.8731
1	33.6829	1	32.5129	1	33.7275	1	33.7594	1	29.2249	1	32.205	1	32.1032	1	31.8515	1	31.6369	1	31.7213	1	31.7011	1	32.2693	1	33.461	1	32.344	1	32.7381	1	32.7795	1	33.0183	1	28.9432	1	32.1965	1	31.0512	1	32.6026	1	32.0996	1	32.4734	1	31.3721	1	32.1865
1	33.6951	1	32.6996	1	33.7391	1	33.8186	1	29.3421	1	32.3158	1	32.1235	1	32.0136	1	31.7124	1	31.8084	1	31.7265	1	32.6454	1	33.8675	1	32.9582	1	32.7414	1	32.9606	1	33.0223	1	28.9984	1	32.236	1	31.1593	1	32.6113	1	32.2777	1	32.6504	1	31.453	1	32.2659
1	33.8575	1	32.8189	1	33.8335	1	33.9295	1	29.3595	1	32.3308	1	32.3116	1	32.0817	1	31.7284	1	32.0551	1	31.731	1	33.3994	1	34.518			1	32.7847	1	33.0683	1	33.1034	1	29.0259			1	31.462	1	32.6191	1	32.2929	1	32.6522	1	31.5653	1	32.2686
1	34.094	1	33.2717					1	29.3815	1	32.5248	1	32.3396	1	32.1936	1	31.7365	1	32.0719	1	31.7678	1	33.958					1	32.7892	1	33.0785	1	33.1427	1	29.6493			1	31.5643	1	32.7765	1	32.3971	1	32.6926	1	31.6672	1	32.3778
1	34.2023	1	33.3012					1	29.389	1	32.5654	1	32.469	1	32.2098	1	31.8002	1	32.2406	1	31.8933	1	34.4007					1	32.9873	1	33.179	1	33.417	1	29.6948			1	32.194	1	32.884	1	32.4834	1	32.7243	1	31.7266	1	32.5011
1	34.3658	1	33.7174					1	29.4796	1	32.6024	1	32.7084	1	32.3832	1	31.8115	1	32.4165	1	31.9203									1	33.251			1	31.2032			1	32.2048	1	33.0077	1	32.6849	1	32.7405	1	31.7825	1	32.5251
1	34.4607	1	33.8163					1	29.4918	1	32.8258	1	32.7912	1	32.4894	1	31.9686	1	32.7849	1	31.959									1	33.7188			1	31.987			1	33.6116	1	33.1745	1	32.7625	1	32.9841	1	31.7981	1	32.5427
1	34.4698	1	33.8419					1	29.8158	1	32.8297	1	32.9697	1	32.5789	1	32.0046	1	32.798	1	32.0167													1	32.0045			1	34.4381	1	33.4717	1	33.0111	1	33.0421	1	31.8081	1	32.6745
1	34.8291	1	33.8989					1	29.9375	1	32.8329	1	33.0548	1	32.6187	1	32.0297	1	32.8064	1	32.2245																	1	34.5317	1	33.4789	1	33.0707	1	33.2557	1	31.8364	1	32.6798
1	35.0087	1	33.959					1	30.1645	1	32.9522	1	33.4319	1	32.6893	1	32.0311	1	32.8144	1	32.2635																			1	34.3364	1	33.3505	1	33.5253	1	31.9623	1	32.776
1	35.045							1	30.1725	1	32.9892	1	33.4595	1	32.695	1	32.2287	1	32.8339	1	32.411																			1	34.4403	1	33.4545	1	34.098	1	31.9734	1	32.8321
1	35.1344							1	30.3677	1	33.196	1	33.4662	1	32.783	1	32.3222	1	32.8552	1	32.5685																					1	34.256	1	34.1687	1	32.2004	1	32.8514
1	35.2466							1	30.932	1	33.4605	1	33.4844	1	32.8294	1	32.4911	1	32.882	1	32.6413																					1	34.3779			1	32.4174	1	33.5215
								1	31.209	1	33.494	1	33.5377	1	33.1668	1	32.5022	1	33.1445	1	32.7341																									1	32.4511	1	33.5753
								1	31.5037	1	33.5062	1	33.7723	1	33.3042	1	32.5116	1	33.247	1	32.7714																									1	32.5162	1	33.7426
										1	33.7273	1	34.0845			1	32.5798	1	33.414	1	32.8442																									1	32.5295
										1	33.8208					1	32.6185			1	32.8517																									1	32.6454
										1	33.8524					1	32.637			1	32.9745																									1	32.6554
										1	33.8971					1	32.6748			1	33.1654																									1	32.7612
										1	33.9135					1	32.9304			1	33.4338																									1	33.0259
										1	34.0451					1	33.1695			1	33.5307																									1	33.2321
										1	34.0989																																			1	33.598
										1	34.4826																																			1	33.7381
										1	34.5483
										1	34.6429
										1	34.8117
[truncated: 4 more columns]

## Sheet: Analyse quantitative
Protein IDs	Protein names	Gene names	Fasta headers	Peptides	Sequence coverage [%]	Mol. weight [kDa]	iBAQ 30SWT-1_CCF01551inj1	iBAQ 30SWT-1_CCF01551inj2	iBAQ 30SWT-2_CCF01553 inj1	iBAQ 30SWT-2_CCF01553 inj2	iBAQ 30SWT-3_CCF01536 inj1	iBAQ 50SWT-1_CCF01552 inj1	iBAQ 50SWT-1_CCF01552 inj2	iBAQ 50SWT-2_CCF01554 inj1	iBAQ 50SWT-2_CCF01554 inj2	iBAQ 50SWT-3_CCF01555 inj1	iBAQ 50SWT-3_CCF01555 inj2	iBAQ 20S-1_CCF01539 inj1	iBAQ 20S-1_CCF01539 inj2	iBAQ 20S-2_CCF01543 inj1	iBAQ 20S-2_CCF01543 inj2	iBAQ 20S-3_CCF01547 inj1	iBAQ 20S-3_CCF01547 inj2	iBAQ 20S-4_CCF01561 inj1	iBAQ 20S-4_CCF01561 inj2	iBAQ 30S-1_CCF01540 inj1	iBAQ 30S-1_CCF01540 inj2	iBAQ 30S-3_CCF01548 inj1	iBAQ 30S-3_CCF01548 inj2	iBAQ 30S-4_CCF01562 inj1	iBAQ 30S-4_CCF01562 inj2	iBAQ 40S-3_CCF01549 inj1	iBAQ 40S-3_CCF01549 inj2	iBAQ 40S-4_CCF01563 inj1	iBAQ 40S-4_CCF01563 inj2	iBAQ 40S-5_CCF01567 inj1	iBAQ 40S-5_CCF01567 inj2	iBAQ 50S-1_CCF01542 inj1	iBAQ 50S-1_CCF01542 inj2	iBAQ 50S-2_CCF01546 inj1	iBAQ 50S-2_CCF01546 inj2	iBAQ 50S-3_CCF01550 inj1	iBAQ 50S-3_CCF01550 inj2	iBAQ 50S-5_CCF01568 inj1	iBAQ 50S-5_CCF01568 inj2	MS/MS count 30SWT-1_CCF01551inj1	MS/MS count 30SWT-1_CCF01551inj2	MS/MS count 30SWT-2_CCF01553 inj1	MS/MS count 30SWT-2_CCF01553 inj2
P0A7U7;C4ZPU9;B1XBE8	30S ribosomal protein S20	rpsT	sp|P0A7U7|RS20_ECOLI 30S ribosomal protein S20 OS=Escherichia coli (strain K12) OX=83333 GN=rpsT PE=1 SV=2;sp|C4ZPU9|RS20_ECOBW 30S ribosomal protein S20 OS=Escherichia coli (strain K12 / MC4100 / BW2952) OX=595496 GN=rpsT PE=3 SV=1;sp|B1XBE8|RS20_ECODH 30	10	54	9.6843	984590000	330980000	359130000	434330000	249530000	28617000	17243000	113440000	119780000	29643000	37716000	578640000	349840000	692620000	649870000	330100000	405940000	358350000	469660000	170170000	171230000	295420000	383890000	306220000	348360000	85653000	88959000	175520000	159470000	148420000	139320000	207020000	214360000	144650000	124310000	81062000	92967000	144830000	103070000	33	86	67	86
P0A7U3;C4ZUH1;B1X6G7	30S ribosomal protein S19	rpsS	sp|P0A7U3|RS19_ECOLI 30S ribosomal protein S19 OS=Escherichia coli (strain K12) OX=83333 GN=rpsS PE=1 SV=2;sp|C4ZUH1|RS19_ECOBW 30S ribosomal protein S19 OS=Escherichia coli (strain K12 / MC4100 / BW2952) OX=595496 GN=rpsS PE=3 SV=1;sp|B1X6G7|RS19_ECODH 30	10	73.9	10.43	1967500000	363400000	302160000	235340000	35232000	60798000	15127000	70245000	62954000	18611000	30859000	332370000	122410000	386810000	192240000	123420000	131250000	117670000	83313000	121730000	72595000	250020000	273630000	232720000	283860000	70714000	77049000	68853000	79862000	71719000	58751000	181010000	113070000	66708000	71423000	61340000	83934000	54218000	28265000	45	63	51	67
P0AG63;C4ZUG6;B1X6G3	30S ribosomal protein S17	rpsQ	sp|P0AG63|RS17_ECOLI 30S ribosomal protein S17 OS=Escherichia coli (strain K12) OX=83333 GN=rpsQ PE=1 SV=2;sp|C4ZUG6|RS17_ECOBW 30S ribosomal protein S17 OS=Escherichia coli (strain K12 / MC4100 / BW2952) OX=595496 GN=rpsQ PE=3 SV=1;sp|B1X6G3|RS17_ECODH 30	8	78.6	9.7043	2993100000	1027700000	578750000	642730000	75782000	147920000	56913000	137560000	95603000	45470000	60270000	603940000	197770000	322700000	314270000	202580000	156430000	213550000	202810000	111100000	61600000	316480000	459360000	268840000	791810000	134280000	140120000	112500000	77383000	201320000	175660000	338620000	163710000	159790000	122270000	232240000	197190000	154920000	116910000	33	173	96	110
P0A7T7;C4ZR79;B1XDV2	30S ribosomal protein S18	rpsR	sp|P0A7T7|RS18_ECOLI 30S ribosomal protein S18 OS=Escherichia coli (strain K12) OX=83333 GN=rpsR PE=1 SV=2;sp|C4ZR79|RS18_ECOBW 30S ribosomal protein S18 OS=Escherichia coli (strain K12 / MC4100 / BW2952) OX=595496 GN=rpsR PE=3 SV=1;sp|B1XDV2|RS18_ECODH 30	5	50.7	8.9863	1274600000	453370000	291370000	243750000	32629000	36803000	99745000	72876000	236350000	36843000	57239000	247550000	132890000	269840000	118010000	496210000	392310000	564240000	544870000	112470000	74047000	242440000	257620000	372050000	381510000	200300000	189130000	81744000	74138000	92791000	303640000	165220000	97981000	66512000	57897000	93918000	109190000	65618000	45110000	77	149	151	123
P0ADZ4;C4ZSQ6;B1XGX7	30S ribosomal protein S15	rpsO	sp|P0ADZ4|RS15_ECOLI 30S ribosomal protein S15 OS=Escherichia coli (strain K12) OX=83333 GN=rpsO PE=1 SV=2;sp|C4ZSQ6|RS15_ECOBW 30S ribosomal protein S15 OS=Escherichia coli (strain K12 / MC4100 / BW2952) OX=595496 GN=rpsO PE=3 SV=1;sp|B1XGX7|RS15_ECODH 30	10	71.9	10.269	3185300000	543070000	451270000	557970000	83579000	161590000	76250000	147140000	157490000	40268000	70643000	528250000	315100000	529060000	460610000	285350000	426250000	294490000	325500000	170670000	192530000	342600000	440760000	605610000	617170000	214830000	180820000	109600000	132740000	170370000	111820000	224520000	195430000	119830000	177660000	153300000	250330000	97540000	64505000	81	94	74	74
P0AG67	30S ribosomal protein S1	rpsA	sp|P0AG67|RS1_ECOLI 30S ribosomal protein S1 OS=Escherichia coli (strain K12) OX=83333 GN=rpsA PE=1 SV=1	70	87.8	61.157	1567900000	581770000	588740000	559280000	78794000	134980000	100220000	191040000	193570000	57766000	52630000	507750000	340380000	446880000	184210000	184470000	134140000	157990000	118030000	269050000	209670000	378460000	284580000	393160000	364740000	270170000	188960000	216320000	149480000	165500000	102350000	372860000	346970000	229350000	162180000	264610000	211280000	205750000	133350000	805	1122	1165	998
P0A7S9	30S ribosomal protein S13	rpsM	sp|P0A7S9|RS13_ECOLI 30S ribosomal protein S13 OS=Escherichia coli (strain K12) OX=83333 GN=rpsM PE=1 SV=2	18	72.9	13.099	3162600000	1082400000	1151800000	1052600000	100430000	221350000	147810000	337420000	341620000	109570000	98557000	620480000	366190000	487020000	331580000	296720000	318030000	289560000	338370000	325970000	282090000	778720000	808240000	741120000	748460000	231040000	167220000	258390000	219240000	290320000	225330000	503380000	384120000	308500000	262550000	349030000	358140000	271020000	225640000	268	272	285	275
P0A7T3;C4ZYM7;B1XBT1	30S ribosomal protein S16	rpsP	sp|P0A7T3|RS16_ECOLI 30S ribosomal protein S16 OS=Escherichia coli (strain K12) OX=83333 GN=rpsP PE=1 SV=1;sp|C4ZYM7|RS16_ECOBW 30S ribosomal protein S16 OS=Escherichia coli (strain K12 / MC4100 / BW2952) OX=595496 GN=rpsP PE=3 SV=1;sp|B1XBT1|RS16_ECODH 30	11	74.4	9.1904	5188000000	1417800000	1095100000	978840000	11542000	180300000	75168000	297420000	250100000	90266000	118860000	955490000	545060000	1132900000	591260000	905650000	791010000	750450000	607470000	76925000	79558000	651350000	884630000	586470000	756120000	168830000	189010000	202250000	266350000	296750000	219530000	238010000	180880000	169100000	176160000	320480000	327270000	201400000	189210000	58	130	75	84
P02359;C4ZUJ6;B1X6J1	30S ribosomal protein S7	rpsG	sp|P02359|RS7_ECOLI 30S ribosomal protein S7 OS=Escherichia coli (strain K12) OX=83333 GN=rpsG PE=1 SV=3;sp|C4ZUJ6|RS7_ECOBW 30S ribosomal protein S7 OS=Escherichia coli (strain K12 / MC4100 / BW2952) OX=595496 GN=rpsG PE=3 SV=1;sp|B1X6J1|RS7_ECODH 30S rib	29	92.7	20.019	3938600000	1779600000	1390800000	1254500000	133710000	269150000	166250000	371240000	390960000	88708000	106310000	946720000	645460000	872580000	575160000	456440000	458970000	488090000	476830000	453370000	421780000	821460000	797830000	1007800000	1025300000	246520000	222070000	263260000	208420000	369610000	279910000	495820000	474570000	373590000	307180000	401380000	351640000	308760000	204740000	373	398	465	473
P0AG59;B1X6F9	30S ribosomal protein S14	rpsN	sp|P0AG59|RS14_ECOLI 30S ribosomal protein S14 OS=Escherichia coli (strain K12) OX=83333 GN=rpsN PE=1 SV=2;sp|B1X6F9|RS14_ECODH 30S ribosomal protein S14 OS=Escherichia coli (strain K12 / DH10B) OX=316385 GN=rpsN PE=3 SV=1	11	65.3	11.58	2508100000	513680000	401830000	688750000	66917000	136230000	41273000	214870000	106540000	25371000	50361000	245340000	174280000	383410000	258000000	49125000	118310000	32736000	92828000	175120000	126070000	266160000	786360000	546490000	603950000	313180000	158580000	75533000	152310000	164180000	140280000	232270000	186250000	112330000	178610000	108070000	198060000	84516000	171520000	83	58	81	95
P0A7W7;C4ZUG1;B1X6F8	30S ribosomal protein S8	rpsH	sp|P0A7W7|RS8_ECOLI 30S ribosomal protein S8 OS=Escherichia coli (strain K12) OX=83333 GN=rpsH PE=1 SV=2;sp|C4ZUG1|RS8_ECOBW 30S ribosomal protein S8 OS=Escherichia coli (strain K12 / MC4100 / BW2952) OX=595496 GN=rpsH PE=3 SV=1;sp|B1X6F8|RS8_ECODH 30S rib	19	92.3	14.126	1532200000	591010000	478730000	593080000	105010000	107530000	59660000	117330000	137410000	42154000	48721000	412430000	314720000	421380000	228840000	360550000	300770000	365040000	323060000	142890000	149020000	305920000	335060000	363650000	408430000	89148000	83443000	119190000	99330000	153110000	120320000	158840000	151870000	144900000	129030000	158740000	161450000	124090000	83419000	259	264	175	167
P0A7V8;C4ZUF1;B1X6E8	30S ribosomal protein S4	rpsD	sp|P0A7V8|RS4_ECOLI 30S ribosomal protein S4 OS=Escherichia coli (strain K12) OX=83333 GN=rpsD PE=1 SV=2;sp|C4ZUF1|RS4_ECOBW 30S ribosomal protein S4 OS=Escherichia coli (strain K12 / MC4100 / BW2952) OX=595496 GN=rpsD PE=3 SV=1;sp|B1X6E8|RS4_ECODH 30S rib	28	82	23.469	2543400000	864190000	854830000	654920000	253730000	252270000	120660000	256180000	268150000	75345000	86514000	898780000	573430000	825610000	559860000	437410000	485270000	440870000	395250000	389130000	353480000	497750000	581220000	810390000	726980000	176120000	185420000	198850000	191560000	315950000	232810000	373800000	373850000	269600000	212270000	273040000	276560000	223230000	131180000	449	291	326	296
P0A7X3;C4ZSW8;B1XHK3	30S ribosomal protein S9	rpsI	sp|P0A7X3|RS9_ECOLI 30S ribosomal protein S9 OS=Escherichia coli (strain K12) OX=83333 GN=rpsI PE=1 SV=2;sp|C4ZSW8|RS9_ECOBW 30S ribosomal protein S9 OS=Escherichia coli (strain K12 / MC4100 / BW2952) OX=595496 GN=rpsI PE=3 SV=1;sp|B1XHK3|RS9_ECODH 30S rib	15	74.6	14.856	1955400000	955500000	826640000	896280000	113430000	199740000	135050000	250320000	314510000	87526000	87839000	410560000	294450000	345170000	277080000	231900000	265100000	223180000	221200000	213130000	208190000	457990000	514260000	718170000	705900000	157010000	152690000	190360000	176530000	275340000	249330000	302530000	266760000	283080000	254940000	277360000	347370000	234110000	190470000	98	146	143	129
C4ZR77;B1XDV1	30S ribosomal protein S6	rpsF	sp|C4ZR77|RS6_ECOBW 30S ribosomal protein S6 OS=Escherichia coli (strain K12 / MC4100 / BW2952) OX=595496 GN=rpsF PE=3 SV=1;sp|B1XDV1|RS6_ECODH 30S ribosomal protein S6 OS=Escherichia coli (strain K12 / DH10B) OX=316385 GN=rpsF PE=3 SV=1	14	89.3	15.187	2823800000	875490000	565640000	622020000	98398000	92329000	44695000	116910000	112430000	29402000	43895000	386850000	294760000	329690000	391610000	249770000	368960000	168370000	200230000	52718000	44548000	278330000	342010000	283790000	233700000	82020000	91961000	67561000	71442000	113070000	66373000	119190000	138600000	91227000	114960000	137480000	160900000	70953000	45441000	255	335	315	329
P0A7W1	30S ribosomal protein S5	rpsE	sp|P0A7W1|RS5_ECOLI 30S ribosomal protein S5 OS=Escherichia coli (strain K12) OX=83333 GN=rpsE PE=1 SV=2	18	92.2	17.603	2149400000	1284000000	1015400000	1169200000	63578000	176070000	127570000	288890000	303590000	101730000	100890000	475020000	341770000	429220000	297330000	213930000	188320000	143770000	145100000	297820000	310950000	627700000	651280000	759860000	735740000	173650000	123010000	200730000	180920000	273120000	256320000	340970000	271580000	304490000	267240000	275170000	360310000	211690000	236390000	233	240	181	151
P68679;C4ZQY2;B1XG70	30S ribosomal protein S21	rpsU	sp|P68679|RS21_ECOLI 30S ribosomal protein S21 OS=Escherichia coli (strain K12) OX=83333 GN=rpsU PE=1 SV=2;sp|C4ZQY2|RS21_ECOBW 30S ribosomal protein S21 OS=Escherichia coli (strain K12 / MC4100 / BW2952) OX=595496 GN=rpsU PE=3 SV=1;sp|B1XG70|RS21_ECODH 30	8	46.5	8.4999	969600000	277370000	297580000	241560000	36055000	126310000	38393000	225290000	155090000	44415000	57032000	114940000	59159000	134280000	114200000	35898000	45183000	13440000	25768000	54838000	50925000	236210000	344880000	187490000	233950000	89813000	94034000	82944000	73049000	152060000	134120000	406110000	260280000	205440000	175040000	198480000	203320000	124530000	109770000	22	24	19	21
P0A7R9;C4ZUF2;B1X6E9	30S ribosomal protein S11	rpsK	sp|P0A7R9|RS11_ECOLI 30S ribosomal protein S11 OS=Escherichia coli (strain K12) OX=83333 GN=rpsK PE=1 SV=2;sp|C4ZUF2|RS11_ECOBW 30S ribosomal protein S11 OS=Escherichia coli (strain K12 / MC4100 / BW2952) OX=595496 GN=rpsK PE=3 SV=1;sp|B1X6E9|RS11_ECODH 30	14	86.8	13.845	2086200000	698420000	592210000	549320000	76304000	116560000	76227000	202790000	189160000	54082000	72026000	372640000	278530000	339230000	335280000	210270000	289710000	209610000	247730000	126330000	106410000	307740000	339880000	501890000	552630000	120410000	118930000	128830000	152480000	168020000	142430000	203380000	213470000	185250000	194930000	170620000	206570000	165860000	137170000	130	68	73	43
P0A7R5;C4ZUH6;B1X6H2	30S ribosomal protein S10	rpsJ	sp|P0A7R5|RS10_ECOLI 30S ribosomal protein S10 OS=Escherichia coli (strain K12) OX=83333 GN=rpsJ PE=1 SV=1;sp|C4ZUH6|RS10_ECOBW 30S ribosomal protein S10 OS=Escherichia coli (strain K12 / MC4100 / BW2952) OX=595496 GN=rpsJ PE=3 SV=1;sp|B1X6H2|RS10_ECODH 30	14	85.4	11.735	3056000000	1162500000	895640000	1051600000	95601000	268670000	87861000	275150000	255540000	85953000	92055000	354220000	228410000	349240000	333320000	177600000	197850000	105040000	115300000	165430000	155100000	495550000	650590000	548880000	625560000	170230000	144520000	141740000	121250000	223170000	204750000	303760000	221590000	287120000	286050000	325080000	409020000	193520000	181700000	220	282	183	224
P0A7S3;C4ZUJ7	30S ribosomal protein S12	rpsL	sp|P0A7S3|RS12_ECOLI 30S ribosomal protein S12 OS=Escherichia coli (strain K12) OX=83333 GN=rpsL PE=1 SV=2;sp|C4ZUJ7|RS12_ECOBW 30S ribosomal protein S12 OS=Escherichia coli (strain K12 / MC4100 / BW2952) OX=595496 GN=rpsL PE=3 SV=1	10	66.9	13.737	1449200000	401230000	314960000	369750000	150990000	130080000	61505000	126580000	149040000	41108000	66875000	230170000	160880000	178550000	250810000	94352000	178370000	67187000	99499000	75684000	76627000	187730000	312010000	211330000	298760000	65916000	101750000	97187000	136280000	103960000	94405000	157360000	217380000	148490000	203570000	135570000	184050000	147070000	69657000	76	49	41	27
P0A7V3;C4ZUG9	30S ribosomal protein S3	rpsC	sp|P0A7V3|RS3_ECOLI 30S ribosomal protein S3 OS=Escherichia coli (strain K12) OX=83333 GN=rpsC PE=1 SV=2;sp|C4ZUG9|RS3_ECOBW 30S ribosomal protein S3 OS=Escherichia coli (strain K12 / MC4100 / BW2952) OX=595496 GN=rpsC PE=3 SV=1	30	79.8	25.983	2880500000	1391500000	1194800000	1262500000	206860000	379410000	198810000	378780000	365710000	145140000	134730000	477820000	368990000	478130000	248190000	110170000	101990000	84649000	73145000	438220000	450310000	722490000	618510000	750540000	724950000	253400000	170020000	288860000	200090000	269840000	212960000	549730000	438480000	457750000	319530000	431160000	414310000	366230000	226710000	287	247	147	163
P0A7V0;C4ZRR1;B1XD38	30S ribosomal protein S2	rpsB	sp|P0A7V0|RS2_ECOLI 30S ribosomal protein S2 OS=Escherichia coli (strain K12) OX=83333 GN=rpsB PE=1 SV=2;sp|C4ZRR1|RS2_ECOBW 30S ribosomal protein S2 OS=Escherichia coli (strain K12 / MC4100 / BW2952) OX=595496 GN=rpsB PE=3 SV=1;sp|B1XD38|RS2_ECODH 30S rib	30	90	26.743	2693900000	1099800000	1016000000	1168600000	73446000	214170000	144440000	309690000	255570000	78202000	83872000	374080000	279940000	290290000	176740000	85582000	68074000	53179000	44362000	299690000	252340000	571630000	452160000	526610000	469240000	163800000	124400000	176390000	136820000	160200000	100360000	362740000	328720000	308220000	226970000	349120000	295760000	208980000	145530000	452	408	398	369
P0AG48;C4ZSS5;B1XHG2	50S ribosomal protein L21	rplU	sp|P0AG48|RL21_ECOLI 50S ribosomal protein L21 OS=Escherichia coli (strain K12) OX=83333 GN=rplU PE=1 SV=1;sp|C4ZSS5|RL21_ECOBW 50S ribosomal protein L21 OS=Escherichia coli (strain K12 / MC4100 / BW2952) OX=595496 GN=rplU PE=3 SV=1;sp|B1XHG2|RL21_ECODH 50	10	72.8	11.564	14323000	10093000	46686000	52563000	297080	1086800000	768940000	407340000	455370000	558430000	498650000	19328000	17642000	30715000	16256000	23019000	17706000	16680000	12260000	13528000	17556000	64636000	60025000	33336000	35902000	226960000	237090000	383400000	407540000	213780000	184030000	435470000	478220000	508100000	441430000	460650000	550000000	553830000	429220000	3	3	5	3
P62399;C4ZUG3;B1X6G0	50S ribosomal protein L5	rplE	sp|P62399|RL5_ECOLI 50S ribosomal protein L5 OS=Escherichia coli (strain K12) OX=83333 GN=rplE PE=1 SV=2;sp|C4ZUG3|RL5_ECOBW 50S ribosomal protein L5 OS=Escherichia coli (strain K12 / MC4100 / BW2952) OX=595496 GN=rplE PE=3 SV=1;sp|B1X6G0|RL5_ECODH 50S rib	26	90.5	20.301	78331000	29389000	157240000	155820000	1048800	3015600000	1821600000	1060600000	966070000	1144500000	1240900000	70216000	48031000	87418000	37831000	59658000	46578000	50760000	37460000	36603000	34667000	162400000	143460000	148180000	151950000	635720000	495020000	859800000	777500000	647750000	492490000	1191200000	1177100000	1236300000	874560000	1233000000	1042200000	1259500000	990920000	22	34	61	79
P0A7L0;C5A0S4;B1XBY6	50S ribosomal protein L1	rplA	sp|P0A7L0|RL1_ECOLI 50S ribosomal protein L1 OS=Escherichia coli (strain K12) OX=83333 GN=rplA PE=1 SV=2;sp|C5A0S4|RL1_ECOBW 50S ribosomal protein L1 OS=Escherichia coli (strain K12 / MC4100 / BW2952) OX=595496 GN=rplA PE=3 SV=1;sp|B1XBY6|RL1_ECODH 50S rib	26	82.1	24.729	42985000	21548000	77446000	86708000	816370	1415300000	539860000	587090000	464350000	588910000	563920000	35896000	28186000	45144000	24648000	28714000	31062000	23789000	21154000	19828000	20229000	89316000	95597000	76284000	74246000	302930000	227540000	421360000	434160000	286320000	213330000	609730000	531130000	680350000	559950000	565720000	505030000	649400000	469070000	16	66	68	67
P60723;C4ZUH4;B1X6H0	50S ribosomal protein L4	rplD	sp|P60723|RL4_ECOLI 50S ribosomal protein L4 OS=Escherichia coli (strain K12) OX=83333 GN=rplD PE=1 SV=1;sp|C4ZUH4|RL4_ECOBW 50S ribosomal protein L4 OS=Escherichia coli (strain K12 / MC4100 / BW2952) OX=595496 GN=rplD PE=3 SV=1;sp|B1X6H0|RL4_ECODH 50S rib	18	77.1	22.086	31952000	14547000	37986000	36869000	702550	1454300000	1053500000	583240000	607200000	678880000	579030000	23856000	22282000	30304000	18341000	19684000	16519000	17222000	14561000	11795000	13519000	37655000	30936000	37294000	33033000	333670000	288670000	510760000	438650000	388970000	316280000	668830000	662360000	612860000	558440000	704480000	607840000	700070000	537990000	10	11	12	13
P0AA10;C4ZSW9;B1XHK4	50S ribosomal protein L13	rplM	sp|P0AA10|RL13_ECOLI 50S ribosomal protein L13 OS=Escherichia coli (strain K12) OX=83333 GN=rplM PE=1 SV=1;sp|C4ZSW9|RL13_ECOBW 50S ribosomal protein L13 OS=Escherichia coli (strain K12 / MC4100 / BW2952) OX=595496 GN=rplM PE=3 SV=1;sp|B1XHK4|RL13_ECODH 50	17	80.3	16.018	40516000	11579000	58322000	58145000	1715200	2022500000	1051400000	613980000	538580000	716570000	713830000	41782000	34072000	49539000	23201000	22165000	19373000	14240000	19864000	10538000	12377000	58362000	61017000	36050000	40612000	365480000	299770000	561970000	439440000	303740000	268770000	712420000	543780000	741200000	616890000	645510000	673850000	871840000	692320000	26	8	25	33
P0A7J7;C5A0S3;B1XBY5	50S ribosomal protein L11	rplK	sp|P0A7J7|RL11_ECOLI 50S ribosomal protein L11 OS=Escherichia coli (strain K12) OX=83333 GN=rplK PE=1 SV=2;sp|C5A0S3|RL11_ECOBW 50S ribosomal protein L11 OS=Escherichia coli (strain K12 / MC4100 / BW2952) OX=595496 GN=rplK PE=3 SV=1;sp|B1XBY5|RL11_ECODH 50	9	67.6	14.875	69302000	25051000	68059000	92528000	2692400	954190000	584860000	332180000	349680000	426040000	543140000	72695000	53977000	101510000	91153000	52644000	74914000	49772000	60732000	14645000	13890000	65278000	79614000	57507000	70700000	161530000	178420000	282400000	272990000	193670000	195320000	296460000	291670000	399620000	426260000	304300000	460480000	445020000	425810000	13	16	23	19
P60438;C4ZUH5;B1X6H1	50S ribosomal protein L3	rplC	sp|P60438|RL3_ECOLI 50S ribosomal protein L3 OS=Escherichia coli (strain K12) OX=83333 GN=rplC PE=1 SV=1;sp|C4ZUH5|RL3_ECOBW 50S ribosomal protein L3 OS=Escherichia coli (strain K12 / MC4100 / BW2952) OX=595496 GN=rplC PE=3 SV=1;sp|B1X6H1|RL3_ECODH 50S rib	29	87.1	22.243	23133000	6230700	48566000	52702000	963000	871430000	424620000	275560000	267100000	362460000	368270000	16247000	8495200	22875000	14958000	12878000	11120000	7511000	13135000	12532000	7779200	44571000	40717000	58636000	51208000	160870000	124020000	243500000	182470000	198200000	179090000	302680000	284610000	364280000	298880000	280950000	334670000	363620000	346000000	10	71	23	61
P0A7L3;C4ZYH8;B1XG23	50S ribosomal protein L20	rplT	sp|P0A7L3|RL20_ECOLI 50S ribosomal protein L20 OS=Escherichia coli (strain K12) OX=83333 GN=rplT PE=1 SV=2;sp|C4ZYH8|RL20_ECOBW 50S ribosomal protein L20 OS=Escherichia coli (strain K12 / MC4100 / BW2952) OX=595496 GN=rplT PE=3 SV=1;sp|B1XG23|RL20_ECODH 50	10	41.5	13.497	19541000	7778000	38533000	53258000	1013600	1420900000	311380000	381150000	359270000	453870000	388260000	17603000	14444000	18645000	10465000	18190000	19859000	12515000	13386000	15741000	13918000	54605000	56904000	17200000	23305000	249110000	191170000	353740000	279350000	198960000	197200000	476110000	394160000	383270000	393650000	415860000	607650000	404830000	383090000	4	2	4	9
P0A7P5;C4ZYY0;B1X9T1	50S ribosomal protein L34	rpmH	sp|P0A7P5|RL34_ECOLI 50S ribosomal protein L34 OS=Escherichia coli (strain K12) OX=83333 GN=rpmH PE=1 SV=1;sp|C4ZYY0|RL34_ECOBW 50S ribosomal protein L34 OS=Escherichia coli (strain K12 / MC4100 / BW2952) OX=595496 GN=rpmH PE=3 SV=1;sp|B1X9T1|RL34_ECODH 50	4	47.8	5.3803	3904300	1711500	5286400	4203400	381700	590190000	273970000	279310000	265770000	163370000	253760000	960290	1042900	6301000	6509500	3011400	6991400	1736600	2593500	453180	477330	4815100	6650800	3164500	4450400	66817000	127220000	192890000	347840000	113210000	96906000	244280000	253910000	214490000	344910000	162300000	281040000	323020000	344530000	0	0	5	1
P0C018;C4ZUF9;B1X6F6	50S ribosomal protein L18	rplR	sp|P0C018|RL18_ECOLI 50S ribosomal protein L18 OS=Escherichia coli (strain K12) OX=83333 GN=rplR PE=1 SV=1;sp|C4ZUF9|RL18_ECOBW 50S ribosomal protein L18 OS=Escherichia coli (strain K12 / MC4100 / BW2952) OX=595496 GN=rplR PE=3 SV=1;sp|B1X6F6|RL18_ECODH 50	12	67.5	12.769	42498000	13838000	21941000	8642600	2114800	736450000	160410000	201000000	241740000	202930000	246970000	7563200	2724400	14492000	10143000	15356000	16887000	13472000	17558000	1469200	3571700	22146000	26712000	9426100	25977000	90523000	141680000	172650000	123990000	122530000	93413000	195990000	135040000	159940000	211540000	169950000	218000000	173920000	161550000	6	5	6	7
P02413;C4ZUF6;B1X6F3	50S ribosomal protein L15	rplO	sp|P02413|RL15_ECOLI 50S ribosomal protein L15 OS=Escherichia coli (strain K12) OX=83333 GN=rplO PE=1 SV=1;sp|C4ZUF6|RL15_ECOBW 50S ribosomal protein L15 OS=Escherichia coli (strain K12 / MC4100 / BW2952) OX=595496 GN=rplO PE=3 SV=1;sp|B1X6F3|RL15_ECODH 50	15	72.2	14.98	21767000	6914300	17305000	21448000	855620	1477400000	439440000	419270000	548020000	412320000	627260000	7666400	6340000	16704000	10098000	14365000	10818000	8082100	7672100	6454600	5645000	16071000	18202000	14300000	12853000	248710000	179180000	277760000	292920000	296300000	241760000	500390000	529500000	430810000	470010000	416120000	510830000	498620000	567060000	10	17	12	9
P0ADZ0	50S ribosomal protein L23	rplW	sp|P0ADZ0|RL23_ECOLI 50S ribosomal protein L23 OS=Escherichia coli (strain K12) OX=83333 GN=rplW PE=1 SV=1	9	66	11.199	4220500	2186200	8182500	6721600	429820	370110000	195400000	128160000	140250000	161850000	174520000	3144000	2275700	3458600	1442200	3191500	1373600	2041200	2236800	2025400	1682200	9325000	12563000	4018400	2570400	49579000	46386000	97443000	85713000	59229000	49993000	113340000	129030000	131280000	106840000	127390000	147990000	188350000	136630000	1	2	2	2
P0AG55;C4ZUG0;B1X6F7	50S ribosomal protein L6	rplF	sp|P0AG55|RL6_ECOLI 50S ribosomal protein L6 OS=Escherichia coli (strain K12) OX=83333 GN=rplF PE=1 SV=2;sp|C4ZUG0|RL6_ECOBW 50S ribosomal protein L6 OS=Escherichia coli (strain K12 / MC4100 / BW2952) OX=595496 GN=rplF PE=3 SV=1;sp|B1X6F7|RL6_ECODH 50S rib	18	83.6	18.904	35731000	12431000	41134000	56074000	394070	1580100000	825810000	622390000	596640000	822210000	861190000	76979000	52456000	94906000	68169000	48268000	63727000	42755000	46932000	10182000	10114000	38845000	47768000	29045000	32213000	233860000	224490000	388350000	344560000	283920000	228610000	657870000	578500000	797300000	688810000	620080000	647150000	786600000	579760000	19	21	25	29
P61175;C4ZUH0;B1X6G6	50S ribosomal protein L22	rplV	sp|P61175|RL22_ECOLI 50S ribosomal protein L22 OS=Escherichia coli (strain K12) OX=83333 GN=rplV PE=1 SV=1;sp|C4ZUH0|RL22_ECOBW 50S ribosomal protein L22 OS=Escherichia coli (strain K12 / MC4100 / BW2952) OX=595496 GN=rplV PE=3 SV=1;sp|B1X6G6|RL22_ECODH 50	15	76.4	12.226	65104000	23879000	36363000	40735000	1469100	3101900000	1784400000	1205900000	1283900000	1583000000	1428800000	19739000	16469000	24658000	18106000	20719000	18196000	12915000	10428000	8441100	9250800	39078000	40835000	21252000	26470000	460910000	309010000	891690000	599800000	377560000	359230000	1304400000	831070000	1419100000	1174300000	1215700000	1293800000	1645600000	1254900000	23	14	16	10
P0A7J3;C5A0S5;B1XBY7	50S ribosomal protein L10	rplJ	sp|P0A7J3|RL10_ECOLI 50S ribosomal protein L10 OS=Escherichia coli (strain K12) OX=83333 GN=rplJ PE=1 SV=2;sp|C5A0S5|RL10_ECOBW 50S ribosomal protein L10 OS=Escherichia coli (strain K12 / MC4100 / BW2952) OX=595496 GN=rplJ PE=3 SV=1;sp|B1XBY7|RL10_ECODH 50	17	76.4	17.711	12703000	5558900	63377000	72607000	356560	2215800000	1476500000	869120000	824230000	971220000	837350000	13578000	10232000	16057000	7873400	18285000	19424000	18318000	18340000	4066100	3697000	39108000	40316000	34846000	35232000	264450000	273550000	433360000	331640000	257700000	202610000	820160000	706980000	843740000	717000000	856860000	972650000	900530000	783040000	5	6	9	9
P68919;C4ZU30;B1X883	50S ribosomal protein L25	rplY	sp|P68919|RL25_ECOLI 50S ribosomal protein L25 OS=Escherichia coli (strain K12) OX=83333 GN=rplY PE=1 SV=1;sp|C4ZU30|RL25_ECOBW 50S ribosomal protein L25 OS=Escherichia coli (strain K12 / MC4100 / BW2952) OX=595496 GN=rplY PE=3 SV=1;sp|B1X883|RL25_ECODH 50	11	83	10.693	18383000	10187000	32739000	34702000	24313	825100000	386630000	309070000	249820000	315660000	471080000	40460000	30361000	53167000	51281000	40112000	48192000	43914000	36385000	4283200	5734000	25895000	39001000	14722000	14233000	71757000	70051000	109220000	127250000	71553000	80943000	235650000	170300000	278190000	270520000	351310000	442760000	402060000	350440000	11	57	17	12
P0AG51;C4ZUF7;B1X6F4	50S ribosomal protein L30	rpmD	sp|P0AG51|RL30_ECOLI 50S ribosomal protein L30 OS=Escherichia coli (strain K12) OX=83333 GN=rpmD PE=1 SV=2;sp|C4ZUF7|RL30_ECOBW 50S ribosomal protein L30 OS=Escherichia coli (strain K12 / MC4100 / BW2952) OX=595496 GN=rpmD PE=3 SV=1;sp|B1X6F4|RL30_ECODH 50	9	93.2	6.5417	18776000	4821200	36485000	27797000	197890	1350500000	510670000	475440000	344350000	538470000	708800000	40420000	20037000	51905000	40972000	54268000	42233000	42355000	28322000	3829500	2711900	35135000	34078000	26914000	26142000	81914000	81071000	145560000	134030000	157450000	84646000	344750000	342040000	443880000	380000000	478540000	437710000	562590000	439790000	6	3	7	10
P0A7L8;C4ZSS4;B1XHG1	50S ribosomal protein L27	rpmA	sp|P0A7L8|RL27_ECOLI 50S ribosomal protein L27 OS=Escherichia coli (strain K12) OX=83333 GN=rpmA PE=1 SV=2;sp|C4ZSS4|RL27_ECOBW 50S ribosomal protein L27 OS=Escherichia coli (strain K12 / MC4100 / BW2952) OX=595496 GN=rpmA PE=3 SV=1;sp|B1XHG1|RL27_ECODH 50	9	63.5	9.1244	13033000	4928900	11296000	11905000	106420	814040000	257360000	178930000	158330000	206380000	364520000	14509000	7526100	11618000	5254500	10149000	10471000	6975300	8460700	2994500	3886500	9739300	15868000	8960900	8556500	44673000	65753000	64024000	86807000	54934000	50533000	213070000	155090000	206760000	222840000	160840000	244410000	238690000	282820000	6	14	12	10
P0A7R1;C4ZR80;B1XDV3	50S ribosomal protein L9	rplI	sp|P0A7R1|RL9_ECOLI 50S ribosomal protein L9 OS=Escherichia coli (strain K12) OX=83333 GN=rplI PE=1 SV=1;sp|C4ZR80|RL9_ECOBW 50S ribosomal protein L9 OS=Escherichia coli (strain K12 / MC4100 / BW2952) OX=595496 GN=rplI PE=3 SV=1;sp|B1XDV3|RL9_ECODH 50S rib	21	96	15.769	25187000	13215000	82272000	97185000	350140	1379400000	1092400000	671870000	623320000	686620000	767220000	108110000	77570000	118190000	80301000	93795000	98956000	73545000	76503000	20498000	21332000	64565000	78491000	44778000	53822000	134930000	104210000	160820000	143920000	129650000	117150000	516670000	545880000	631040000	614990000	568780000	630880000	639550000	680800000	12	44	27	39
P0A7N9;C4ZXM8;B1X970	50S ribosomal protein L33	rpmG	sp|P0A7N9|RL33_ECOLI 50S ribosomal protein L33 OS=Escherichia coli (strain K12) OX=83333 GN=rpmG PE=1 SV=2;sp|C4ZXM8|RL33_ECOBW 50S ribosomal protein L33 OS=Escherichia coli (strain K12 / MC4100 / BW2952) OX=595496 GN=rpmG PE=3 SV=1;sp|B1X970|RL33_ECODH 50	6	81.8	6.3715	327830000	87817000	110140000	117610000	2243100	1985300000	553510000	578520000	797170000	507940000	763280000	158600000	97157000	220250000	256950000	124690000	210560000	139490000	176040000	7310900	6160400	64000000	63689000	23327000	30881000	102220000	122800000	160660000	188040000	81551000	49071000	557660000	585010000	562000000	457860000	613760000	669690000	625980000	292260000	3	4	5	5
P0A7K2;C5A0S6;B1XBY8	50S ribosomal protein L7/L12	rplL	sp|P0A7K2|RL7_ECOLI 50S ribosomal protein L7/L12 OS=Escherichia coli (strain K12) OX=83333 GN=rplL PE=1 SV=2;sp|C5A0S6|RL7_ECOBW 50S ribosomal protein L7/L12 OS=Escherichia coli (strain K12 / MC4100 / BW2952) OX=595496 GN=rplL PE=3 SV=1;sp|B1XBY8|RL7_ECODH	17	99.2	12.295	26638000	8240100	38494000	66791000	1063500	1187200000	596720000	382320000	372630000	337080000	509200000	22086000	15857000	22315000	19381000	18340000	26975000	4717800	8285600	1729700	2503300	24811000	27921000	5893000	8443000	135490000	136060000	105600000	82066000	47335000	34262000	305790000	248020000	299420000	321930000	354640000	522230000	265710000	205080000	12	16	47	82
P0A7N4;C4ZS29;B1X9Z9	50S ribosomal protein L32	rpmF	sp|P0A7N4|RL32_ECOLI 50S ribosomal protein L32 OS=Escherichia coli (strain K12) OX=83333 GN=rpmF PE=1 SV=2;sp|C4ZS29|RL32_ECOBW 50S ribosomal protein L32 OS=Escherichia coli (strain K12 / MC4100 / BW2952) OX=595496 GN=rpmF PE=3 SV=1;sp|B1X9Z9|RL32_ECODH 50	5	54.4	6.4463	8486300	2204900	727680	751660		613160000	57704000	30182000	20395000	111770000	90628000	2353400	2708900	5067700	2270000	1146700		2997800	1331300		666750	178270	47105	842080	523810	9657000	6886700	11331000	5765100	5443900	2936700	117780000	37503000	43335000	30847000	35191000	41060000	97419000	66642000	1	2	2	0
P0AG44;C4ZUE9;B1X6E6	50S ribosomal protein L17	rplQ	sp|P0AG44|RL17_ECOLI 50S ribosomal protein L17 OS=Escherichia coli (strain K12) OX=83333 GN=rplQ PE=1 SV=1;sp|C4ZUE9|RL17_ECOBW 50S ribosomal protein L17 OS=Escherichia coli (strain K12 / MC4100 / BW2952) OX=595496 GN=rplQ PE=3 SV=1;sp|B1X6E6|RL17_ECODH 50	13	69.3	14.364	9445200	4675600	4057900	5122500	177570	1059300000	711060000	577690000	592980000	626800000	677330000	2457900	2273200	7600400	4092300	6630300	6590000	3866700	3672100	432740	294200	3729400	3685800	1477900	2227600	62304000	70432000	91391000	101740000	68413000	62061000	643210000	524430000	627680000	592270000	553590000	623080000	619470000	582240000	5	4	5	4
P0A7M6;C4ZUG7;B1X6G4	50S ribosomal protein L29	rpmC	sp|P0A7M6|RL29_ECOLI 50S ribosomal protein L29 OS=Escherichia coli (strain K12) OX=83333 GN=rpmC PE=1 SV=1;sp|C4ZUG7|RL29_ECOBW 50S ribosomal protein L29 OS=Escherichia coli (strain K12 / MC4100 / BW2952) OX=595496 GN=rpmC PE=3 SV=1;sp|B1X6G4|RL29_ECODH 50	3	49.2	7.2734	3547900	1152700	1312800	389330	182850	201000000	117600000	125500000	84497000	139510000	195920000		298820	1576100	839330	745750	903350	260820	460810	91781			242730	344950	227420	18585000	6455900	57811000	46217000	23118000	12407000	58751000	67810000	74504000	53805000	99519000	55809000	99095000	39859000	1	0	0	0
P60422;C4ZUH2;B1X6G8	50S ribosomal protein L2	rplB	sp|P60422|RL2_ECOLI 50S ribosomal protein L2 OS=Escherichia coli (strain K12) OX=83333 GN=rplB PE=1 SV=2;sp|C4ZUH2|RL2_ECOBW 50S ribosomal protein L2 OS=Escherichia coli (strain K12 / MC4100 / BW2952) OX=595496 GN=rplB PE=3 SV=1;sp|B1X6G8|RL2_ECODH 50S rib	31	77.7	29.86	13960000	5600700	8521500	9722800	543070	1916200000	847670000	688770000	584670000	728150000	828810000	6982700	4707500	10873000	8309200	10966000	11038000	7915100	8258000	1119900	1032300	6613900	7737700	3547700	3376200	70811000	71465000	111460000	102020000	92180000	76809000	616840000	618300000	732550000	720620000	546170000	636050000	784860000	648300000	41	24	29	24
P0A7K6;C4ZYM4;B1XBS8	50S ribosomal protein L19	rplS	sp|P0A7K6|RL19_ECOLI 50S ribosomal protein L19 OS=Escherichia coli (strain K12) OX=83333 GN=rplS PE=1 SV=2;sp|C4ZYM4|RL19_ECOBW 50S ribosomal protein L19 OS=Escherichia coli (strain K12 / MC4100 / BW2952) OX=595496 GN=rplS PE=3 SV=1;sp|B1XBS8|RL19_ECODH 50	16	75.7	13.133	11555000	4353500	4164800	6603400	1744000	772440000	418240000	238790000	315420000	381990000	444160000	6036100	5330000	11028000	12052000	7128900	11461000	4932200	8055500	719230	1196500	2065400	3603600	2302400	2115600	33987000	36971000	46403000	44848000	33322000	30941000	300020000	224020000	354760000	461750000	228050000	474550000	334290000	310970000	8	46	4	6
P0A7M2;C4ZXM9;B1X971	50S ribosomal protein L28	rpmB	sp|P0A7M2|RL28_ECOLI 50S ribosomal protein L28 OS=Escherichia coli (strain K12) OX=83333 GN=rpmB PE=1 SV=2;sp|C4ZXM9|RL28_ECOBW 50S ribosomal protein L28 OS=Escherichia coli (strain K12 / MC4100 / BW2952) OX=595496 GN=rpmB PE=3 SV=1;sp|B1X971|RL28_ECODH 50	12	67.9	9.0064	16182000	4415200	5678200	6349800	89398	890970000	572370000	357970000	353360000	311550000	355710000	4469900	3400400	7170800	3839500	7918700	5019700	4916100	3109300	385020	405510	3415900	2573800	1445600	1448200	21909000	23563000	23528000	23642000	36121000	23663000	315900000	334920000	292340000	323880000	331560000	396700000	349040000	247250000	4	4	7	4
P0ADY3;C4ZUG5;B1X6G2	50S ribosomal protein L14	rplN	sp|P0ADY3|RL14_ECOLI 50S ribosomal protein L14 OS=Escherichia coli (strain K12) OX=83333 GN=rplN PE=1 SV=1;sp|C4ZUG5|RL14_ECOBW 50S ribosomal protein L14 OS=Escherichia coli (strain K12 / MC4100 / BW2952) OX=595496 GN=rplN PE=3 SV=1;sp|B1X6G2|RL14_ECODH 50	10	64.2	13.541	8998300	3746200	3369400	3611900	587940	1092900000	761480000	553570000	600360000	637450000	596390000	4006100	3459800	7661200	5628300	8709800	6185400	7215700	5181200	325080	353850	3033700	2205400	1497600	1820400	40577000	32916000	52659000	42961000	58085000	46122000	494270000	396790000	656760000	533430000	522500000	474370000	631700000	460920000	3	11	7	5
P0ADY7;C4ZUG8;B1X6G5	50S ribosomal protein L16	rplP	sp|P0ADY7|RL16_ECOLI 50S ribosomal protein L16 OS=Escherichia coli (strain K12) OX=83333 GN=rplP PE=1 SV=1;sp|C4ZUG8|RL16_ECOBW 50S ribosomal protein L16 OS=Escherichia coli (strain K12 / MC4100 / BW2952) OX=595496 GN=rplP PE=3 SV=1;sp|B1X6G5|RL16_ECODH 50	7	52.2	15.281	17809000	12126000	7983500	8179000		2537600000	1075500000	1213800000	1256300000	1504800000	1218800000	6479500	4809400	8848200	3242100	14472000	8909900	8340600	4201100	401210	759760	6473500	3661500	1609900		34018000	25233000	27879000	23611000	59092000	43864000	831620000	890980000	1209200000	690850000	1095800000	805980000	1210500000	705640000	4	1	2	2
P0A7Q1;C4ZYH9;B1XG24	50S ribosomal protein L35	rpmI	sp|P0A7Q1|RL35_ECOLI 50S ribosomal protein L35 OS=Escherichia coli (strain K12) OX=83333 GN=rpmI PE=1 SV=2;sp|C4ZYH9|RL35_ECOBW 50S ribosomal protein L35 OS=Escherichia coli (strain K12 / MC4100 / BW2952) OX=595496 GN=rpmI PE=3 SV=1;sp|B1XG24|RL35_ECODH 50	4	44.6	7.2888						449950000	1790800	33663	1812100	396290000	299320000																4899600			17667000	12641000	263370000	439430000	2031600	195420000	1444100	107710000	1887300	223350000	0	0	0	0
P60624;C4ZUG4;B1X6G1	50S ribosomal protein L24	rplX	sp|P60624|RL24_ECOLI 50S ribosomal protein L24 OS=Escherichia coli (strain K12) OX=83333 GN=rplX PE=1 SV=2;sp|C4ZUG4|RL24_ECOBW 50S ribosomal protein L24 OS=Escherichia coli (strain K12 / MC4100 / BW2952) OX=595496 GN=rplX PE=3 SV=1;sp|B1X6G1|RL24_ECODH 50	15	88.5	11.316	84397000	20852000	82080000	69648000	396600	1639900000	636810000	478650000	368340000	526420000	664810000	114470000	55650000	117410000	67531000	43911000	46927000	40899000	44716000	21451000	19952000	72342000	83638000	53777000	65209000	287560000	276840000	449040000	424390000	185470000	131910000	565280000	492950000	504710000	463220000	426220000	502530000	618690000	518300000	17	26	70	85
P0A7M9;C5A0A3;B1XBA2	50S ribosomal protein L31	rpmE	sp|P0A7M9|RL31_ECOLI 50S ribosomal protein L31 OS=Escherichia coli (strain K12) OX=83333 GN=rpmE PE=1 SV=1;sp|C5A0A3|RL31_ECOBW 50S ribosomal protein L31 OS=Escherichia coli (strain K12 / MC4100 / BW2952) OX=595496 GN=rpmE PE=3 SV=1;sp|B1XBA2|RL31_ECODH 50	5	64.3	7.871	14929000	5019500	18942000	9524300		288380000	167830000	117520000	94724000	121620000	149270000	8753700	6771100	21853000	20099000	11610000	18005000	6714800	8698600	102460	259680	13864000	18185000	3376800	4677300	40442000	53604000	107930000	124190000	21298000	8431800	57284000	73195000	63914000	72755000	60149000	124550000	109260000	100150000	6	10	8	14
P37765	Ribosomal large subunit pseudouridine synthase B	rluB	sp|P37765|RLUB_ECOLI Ribosomal large subunit pseudouridine synthase B OS=Escherichia coli (strain K12) OX=83333 GN=rluB PE=1 SV=2	20	63.2	32.711	1424700	377080	1848800	3508500		943180	795490	7243600	8453000	434540	215730	1081400	1217200	1506000	1671000	499760	721940	432520	563410	1557700	1265100	2623400	3211800	1970300	2580100	61033000	66485000	123060000	100160000	99318000	91100000	18139000	20073000	14785000	11449000	11917000	15463000	30852000	20847000	2	1	4	8
P0ADK8	Uncharacterized protein YibL	yibL	sp|P0ADK8|YIBL_ECOLI Uncharacterized protein YibL OS=Escherichia coli (strain K12) OX=83333 GN=yibL PE=1 SV=1	8	62.5	13.696	2334700	161760	2232000	2691200	77313			107920	86473	16345	25056	5745700	2233900	8054200	5697900	761180	533990	173060	583620	647070	217530	5518400	6145700	1977800	2455200	8338900	6658700	9773400	7352100	4423200	3668600	340060	207500	110000	234070	259130	270400	581040	462880	3	0	3	3
P29745;C4ZS67;B1XA37	Peptidase T	pepT	sp|P29745|PEPT_ECOLI Peptidase T OS=Escherichia coli (strain K12) OX=83333 GN=pepT PE=1 SV=2;sp|C4ZS67|PEPT_ECOBW Peptidase T OS=Escherichia coli (strain K12 / MC4100 / BW2952) OX=595496 GN=pepT PE=3 SV=1;sp|B1XA37|PEPT_ECODH Peptidase T OS=Escherichia col	8	20.8	44.923	31120	68318	64572	40968								638440	426960	324840	241110	160430	222550	149510	35234000	3727.3	149690	27252	2662300		1716000	6295000		2899.4	21669	70636	9621.6					486300				0	1	1	0
P0AA43	Ribosomal small subunit pseudouridine synthase A	rsuA	sp|P0AA43|RSUA_ECOLI Ribosomal small subunit pseudouridine synthase A OS=Escherichia coli (strain K12) OX=83333 GN=rsuA PE=1 SV=1	8	51.1	25.865	713150	346550	695090	532270								5177200	3389500	5673400	3892100	4181000	4181100	2223900	2336600	52924	104370	389600	505220	323440	157800	155150	129670	68043	41384	227240	163840						42805	96678	58747	0	0	0	2
P76403	Uncharacterized protease YegQ	yegQ	sp|P76403|YEGQ_ECOLI Uncharacterized protease YegQ OS=Escherichia coli (strain K12) OX=83333 GN=yegQ PE=3 SV=1	14	47.5	51.193	197920	78752	173670	124300								2180400	1499300	1895500	881190	1391900	1170500	1419900	660390	28524	53818	117210	39148	40045	84401	110120		25115			312040	252630	161030				20523	25418		1	0	1	0
P0A968	Cold shock-like protein CspD	cspD	sp|P0A968|CSPD_ECOLI Cold shock-like protein CspD OS=Escherichia coli (strain K12) OX=83333 GN=cspD PE=1 SV=1	2	55.4	7.9689			1553500	1066500								4689300	1909400	6262300	4857200	727050	1395000		346240	139400		983110	700950			988210	718500	423570	429520	2104100	1453600	396080	293150	242230	353290	151170		1298600	270890	0	0	3	2
P77454	Glutaminase 1	glsA1	sp|P77454|GLSA1_ECOLI Glutaminase 1 OS=Escherichia coli (strain K12) OX=83333 GN=glsA1 PE=1 SV=1	6	30.6	32.903	527300	193500	276200	441290								2336000	2416800	1417400	560400	1570100	629710	2500500	2064800	16610	40407	40210	118960	61287		162700		171280	169050	51772	63198									0	0	0	0
P77223;C4ZY91;B1XF93	Electron transport complex subunit RsxB	rsxB	sp|P77223|RSXB_ECOLI Ion-translocating oxidoreductase complex subunit B OS=Escherichia coli (strain K12) OX=83333 GN=rsxB PE=1 SV=1;sp|C4ZY91|RSXB_ECOBW Ion-translocating oxidoreductase complex subunit B OS=Escherichia coli (strain K12 / MC4100 / BW2952) O	2	16.7	20.544	356630	29261	78842	29652	79715							43290						75598	98552	43550				1900300	199570		22565			1187300	1156500	140360	173400	126500	219660	21917		71000	63011	0	0	0	0
P30128	Transcription elongation factor GreB	greB	sp|P30128|GREB_ECOLI Transcription elongation factor GreB OS=Escherichia coli (strain K12) OX=83333 GN=greB PE=1 SV=2	5	31	18.527		71105	251530	640650		96819		40903	26641	5773.2		1424700	1186100	353630	590500	659430	332070	170910	169140	160500	87665	339530	355410	67507		1362700	708790	1420200	1032300	186960	144480	586180	109940	498510	101370	114450	84334	110930	152480	0	0	3	5
P21513	Ribonuclease E	rne	sp|P21513|RNE_ECOLI Ribonuclease E OS=Escherichia coli (strain K12) OX=83333 GN=rne PE=1 SV=6	54	62.6	118.2	340700	116210	5344200	6225700	19830	374930	220100	4557900	3484200	279150	260490	23229000	13417000	19068000	10356000	6397100	5032300	8231400	6264300	3092100	2936500	4275700	3167700	5241100	4647000	22556000	17786000	23850000	16551000	21586000	14605000	17979000	15379000	15395000	11387000	8573000	6930400	16525000	10787000	4	4	67	75
P0ABU0	1,4-dihydroxy-2-naphthoyl-CoA synthase	menB	sp|P0ABU0|MENB_ECOLI 1,4-dihydroxy-2-naphthoyl-CoA synthase OS=Escherichia coli (strain K12) OX=83333 GN=menB PE=1 SV=1	7	30.5	31.633	980450	476760	1076100	947330	79511			41119	20451			7461300	5043400	5566300	3043200	3296100	2580600	3920500	2730400	306670	235980	822140	534080	420000	561500	177670	98586	359410		392010	530160					40721		384760	128000	1	1	3	2
P33224	Putative acyl-CoA dehydrogenase AidB	aidB	sp|P33224|AIDB_ECOLI Putative acyl-CoA dehydrogenase AidB OS=Escherichia coli (strain K12) OX=83333 GN=aidB PE=1 SV=3	12	26.8	60.589	504040	213630	73342	132760	41031	14079		13428	36835			438800	224000	309050	277270	231260	266330	617520	380750	66634	54530	58367	62381	166080	250120	725580	560690	1226900	1591400	494710	391900		19025	10260		44797	58571	114860	9494.9	1	1	0	0
P37330	Malate synthase G	glcB	sp|P37330|MASZ_ECOLI Malate synthase G OS=Escherichia coli (strain K12) OX=83333 GN=glcB PE=1 SV=3	16	26.4	80.488		12767	60991	32768		744550	754740					800940	581550	791600	532550	503320	309640	569930	417080	11741	15648	54633	12663	73407	19636	22943		10788	21157	62875	41494	659860	713240	756380	694630			22342	3499.9	0	0	0	0
P67080	UPF0001 protein YggS	yggS	sp|P67080|PLPHP_ECOLI Pyridoxal phosphate homeostasis protein OS=Escherichia coli (strain K12) OX=83333 GN=yggS PE=1 SV=1	8	47	25.787	1400800	117120	183310	363600								1793000	674380	2059200	833750	1282200	869530	916610	836590	33831	48378	258810	292800	35022	98457	71694	93844	24543	44922	30058	20358								81892	0	0	0	0
P0AG84	Uncharacterized oxidoreductase YghA	yghA	sp|P0AG84|YGHA_ECOLI Uncharacterized oxidoreductase YghA OS=Escherichia coli (strain K12) OX=83333 GN=yghA PE=1 SV=1	8	32.7	31.488	326060	34764	132420	84916	74041							1407600	526540	941020	385800	419900	272920	528530	251420	16918	28404	53375	85035	115740	52929	14176		11842	7836.3	111520	46325		21910					48552	27036	0	3	4	3
P36548	N-acetylmuramoyl-L-alanine amidase AmiA	amiA	sp|P36548|AMIA_ECOLI N-acetylmuramoyl-L-alanine amidase AmiA OS=Escherichia coli (strain K12) OX=83333 GN=amiA PE=1 SV=1	5	24.2	31.412			506040	384380								785440	609330	645500	598420	197200	25885	30745	38793	30129		235410	246280	183650		44502	167510	68788	51057	260220									5588.5	0	0	1	0
P0A707;C4ZYI0	Translation initiation factor IF-3;Translation initiation factor IF-3, N-terminally processed;Translation initiation factor IF-3S;Translation initiation factor IF-3	infC	sp|P0A707|IF3_ECOLI Translation initiation factor IF-3 OS=Escherichia coli (strain K12) OX=83333 GN=infC PE=1 SV=1;sp|C4ZYI0|IF3_ECOBW Translation initiation factor IF-3 OS=Escherichia coli (strain K12 / MC4100 / BW2952) OX=595496 GN=infC PE=3 SV=1	16	71.1	20.564	711370000	349260000	632910000	569040000	9774000	11894000	7488200	30353000	23803000	5601800	4745400	576910000	434960000	529520000	265850000	298990000	213630000	190100000	128480000	235700000	216520000	570160000	447390000	399190000	352900000	171530000	121010000	114610000	100240000	138370000	111690000	54286000	43549000	38676000	26776000	53171000	41930000	38765000	27112000	76	83	124	126
P21507	ATP-dependent RNA helicase SrmB	srmB	sp|P21507|SRMB_ECOLI ATP-dependent RNA helicase SrmB OS=Escherichia coli (strain K12) OX=83333 GN=srmB PE=1 SV=1	25	66.9	49.914	14461000	4904500	14357000	15011000	215610	3189900	1617400	2061300	2335100	786090	1141800	10165000	6069000	6937900	3570600	2682400	2653100	3410100	3271000	9672800	7679100	13462000	12737000	17405000	17369000	19246000	14285000	24326000	19815000	37483000	28983000	7840700	5872700	4487200	3948300	3245100	3297600	9667000	6720500	53	26	42	50
P0A8J8;C4ZZ48;B1X9Z4	ATP-dependent RNA helicase RhlB	rhlB	sp|P0A8J8|RHLB_ECOLI ATP-dependent RNA helicase RhlB OS=Escherichia coli (strain K12) OX=83333 GN=rhlB PE=1 SV=2;sp|C4ZZ48|RHLB_ECOBW ATP-dependent RNA helicase RhlB OS=Escherichia coli (strain K12 / MC4100 / BW2952) OX=595496 GN=rhlB PE=3 SV=1;sp|B1X9Z4|R	17	53.9	47.125	163090	149920	990310	952780	6783.8	170580	132810	946060	560250	52921	40138	3652900	2325500	3158300	2037300	1011500	523170	1126300	916600	629330	566760	851170	779520	1492700	2190400	5737900	4336500	5608200	3835300	3262600	2333000	4017500	3857000	3336500	2932600	2100400	1898600	3478300	2443800	0	0	6	9
P62623;C4ZPV5;B1XBF4	4-hydroxy-3-methylbut-2-enyl diphosphate reductase	ispH	sp|P62623|ISPH_ECOLI 4-hydroxy-3-methylbut-2-enyl diphosphate reductase OS=Escherichia coli (strain K12) OX=83333 GN=ispH PE=1 SV=1;sp|C4ZPV5|ISPH_ECOBW 4-hydroxy-3-methylbut-2-enyl diphosphate reductase OS=Escherichia coli (strain K12 / MC4100 / BW2952) O	9	38.3	34.774	49242	123760	227620	196790	50265			1862.3		1269.8		1149800	1059100	1578500	359000	1331500	580510	657120	304640	18165	67501	125820	102840			58549	5635.9	17814	15884	68440						2000.8				3	1	0	1
P0AA39	Ribosomal large subunit pseudouridine synthase C	rluC	sp|P0AA39|RLUC_ECOLI Ribosomal large subunit pseudouridine synthase C OS=Escherichia coli (strain K12) OX=83333 GN=rluC PE=1 SV=1	19	52.4	36.026	2442800	864420	709930	682210	159210	1050000	419730	1729000	1312900	186620	271820	1173400	799040	895500	905850	530170	732620	538850	347470	201730	107210	661560	975660	221170	289080	6092900	7850100	8727600	8995500	6204600	4478700	2182500	2658100	1868500	2514400	2060300	2448500	3234300	2298900	12	7	8	8
P75745	Uncharacterized protein YbgK	ybgK	sp|P75745|YBGK_ECOLI Uncharacterized protein YbgK OS=Escherichia coli (strain K12) OX=83333 GN=ybgK PE=1 SV=1	3	12.6	34.386	1021700	108390	541780	496460				18376				437260	179010		595680	159260	135620	166830	76590	42506	12739	171600		446650	426900	41422	135030	90842	156510	125170	214140		35746	19464	55039	33131	65317	53265	23913	0	0	0	0
P32680	Uncharacterized protein YjaG	yjaG	sp|P32680|YJAG_ECOLI Uncharacterized protein YjaG OS=Escherichia coli (strain K12) OX=83333 GN=yjaG PE=4 SV=1	3	15.8	22.612		110540	39007	52613								250720	556970	140100	961420	727020	788280	587980	824430	13192	9528.8	107440	83505			48878	75372		25376	151910										0	0	0	1
P21499	Ribonuclease R	rnr	sp|P21499|RNR_ECOLI Ribonuclease R OS=Escherichia coli (strain K12) OX=83333 GN=rnr PE=1 SV=2	45	57.8	92.108	2567500	633250	3143800	2184200	66837	645540	342040	753270	331520	166070	141990	14235000	8519600	11604000	7023000	5045500	4027500	5436900	3764800	1146600	991690	2026300	1694400	1844000	1604300	4637200	3587200	5919700	5522100	3442700	2075100	1483400	1526600	1259200	971360	1058100	743330	2597900	1484400	17	13	44	31
P33195;C5A0H5;B1XEJ0	Glycine dehydrogenase (decarboxylating)	gcvP	sp|P33195|GCSP_ECOLI Glycine dehydrogenase (decarboxylating) OS=Escherichia coli (strain K12) OX=83333 GN=gcvP PE=1 SV=3;sp|C5A0H5|GCSP_ECOBW Glycine dehydrogenase (decarboxylating) OS=Escherichia coli (strain K12 / MC4100 / BW2952) OX=595496 GN=gcvP PE=3	14	18.1	104.38	41883	39096	9244.1	73080	10900				9697			879640	772070	687760	232980	281590	345260	995460	819870	24125	9733.3	41683		231360	97827		18761	3065.4	69652		3637.1					22245			25995	0	0	0	0
P0AFP6	Putative GTP cyclohydrolase 1 type 2	ybgI	sp|P0AFP6|GCH1L_ECOLI GTP cyclohydrolase 1 type 2 homolog OS=Escherichia coli (strain K12) OX=83333 GN=ybgI PE=1 SV=1	4	24.7	26.892	320640	216690	144820	236240								2053000	1490200	954620	390680	692540	544980	600670	405930	112530	138750	240320	127090	145230	191040	111030	62923			150790	209300	367980	371760	207040	123780					0	0	0	0
P36566	Protein SmtA	smtA	sp|P36566|CMOM_ECOLI tRNA 5-carboxymethoxyuridine methyltransferase OS=Escherichia coli (strain K12) OX=83333 GN=cmoM PE=1 SV=2	5	32.2	29.814	108160	10668	18037	26344		256980	8644.6					96211	105270	187070	79337	60417				9038.6					32679			22434		21808	15394	27179								0	0	0	1
P05055;C4ZSQ5;B1XGX6	Polyribonucleotide nucleotidyltransferase	pnp	sp|P05055|PNP_ECOLI Polyribonucleotide nucleotidyltransferase OS=Escherichia coli (strain K12) OX=83333 GN=pnp PE=1 SV=3;sp|C4ZSQ5|PNP_ECOBW Polyribonucleotide nucleotidyltransferase OS=Escherichia coli (strain K12 / MC4100 / BW2952) OX=595496 GN=pnp PE=3	42	66.5	77.1	17835000	6131200	44181000	49490000	913740	5300600	2736500	14900000	12239000	1503200	1706000	186790000	130530000	179610000	97505000	87752000	78152000	79982000	63121000	23257000	22664000	30353000	26852000	29360000	29268000	31115000	23240000	38581000	31071000	40088000	29147000	31544000	31129000	27407000	20828000	17761000	15243000	29947000	19173000	39	35	86	87
P21179	Catalase HPII	katE	sp|P21179|CATE_ECOLI Catalase HPII OS=Escherichia coli (strain K12) OX=83333 GN=katE PE=1 SV=1	35	51.4	84.162	2341100	761710	1037300	1038200	31150	142900	75305	121500	48850	27131	18268	10309000	6071700	7719300	4846100	4796800	4048100	6583200	4791000	445160	494650	885400	682610	1118600	1077900	670770	533390	843450	822680	763520	568830	319220	384510	185000	200410	190800	207250	535050	286160	26	12	22	19
P0A717	Ribose-phosphate pyrophosphokinase	prs	sp|P0A717|KPRS_ECOLI Ribose-phosphate pyrophosphokinase OS=Escherichia coli (strain K12) OX=83333 GN=prs PE=1 SV=2	16	58.4	34.218	47776000	20091000	82413000	91990000	376050	13226000	8355300	40711000	32903000	4963700	4558900	248590000	172850000	232870000	122450000	178900000	151960000	135910000	114670000	19744000	20384000	51331000	45107000	50105000	49425000	79979000	58905000	77772000	54763000	73287000	54364000	68039000	57271000	59188000	45522000	56103000	45760000	66255000	43491000	18	21	54	51
P0ABH7	Citrate synthase	gltA	sp|P0ABH7|CISY_ECOLI Citrate synthase OS=Escherichia coli (strain K12) OX=83333 GN=gltA PE=1 SV=1	18	72.4	48.014	5061100	1287200	2627900	1629700	63746	1116800	247510	515230	373900	105480	70266	24133000	13257000	16745000	9510800	9869600	7171100	15832000	10701000	1247300	1143500	1581000	986890	2558200	1760200	1630900	1048200	2659900	1921300	1794500	995950	1335000	1014000	855990	426560	811930	495220	2175200	856890	20	13	12	5
P75678	Uncharacterized protein YkfA	ykfA	sp|P75678|YKFA_ECOLI Uncharacterized protein YkfA OS=Escherichia coli (strain K12) OX=83333 GN=ykfA PE=4 SV=2	2	8.4	31.891	207830	51932	126010	50197				32975			36831		373720									20099	14349			169170	148470	162210	153950		134720	300640			23707					3	1	1	2
P0AAS7	Uncharacterized protein YbcJ	ybcJ	sp|P0AAS7|YBCJ_ECOLI Uncharacterized protein YbcJ OS=Escherichia coli (strain K12) OX=83333 GN=ybcJ PE=1 SV=1	4	71.4	7.3895	230950	56602	354800	603390								2657500	1761200	2791200	2245400	3633100	4104400	2498300	1582800	16292	39004	271880	237050	47383	168460	69459	115900	44524	49155	118020								43537		0	0	1	1
P77756;C4ZTK1;B1XFN2	7-cyano-7-deazaguanine synthase	queC	sp|P77756|QUEC_ECOLI 7-cyano-7-deazaguanine synthase OS=Escherichia coli (strain K12) OX=83333 GN=queC PE=1 SV=1;sp|C4ZTK1|QUEC_ECOBW 7-cyano-7-deazaguanine synthase OS=Escherichia coli (strain K12 / MC4100 / BW2952) OX=595496 GN=queC PE=3 SV=1;sp|B1XFN2|Q	6	44.2	25.514	330030	2851.2	17907									717830	269330	371090	170950	142550	66277	456340	4372			3907	4397.2	14901	12751		13690			14020					67307			47141		3	0	0	0
P33363	Periplasmic beta-glucosidase	bglX	sp|P33363|BGLX_ECOLI Periplasmic beta-glucosidase OS=Escherichia coli (strain K12) OX=83333 GN=bglX PE=3 SV=2	19	30.2	83.459	31461	5705.6	80729	24075	3641.1			2541.4	1054.4	1243.3	407.24	1102600	727310	818100	527570	488240	404850	482100	292670	18725	20503	22149	38018	31115	3180.1	16276	5929.2	33395		33591	28960	2552.7	2051.1	7128.4	2595.9	3036		29687	11209	2	2	5	5
P0A7G2;C4ZSQ8;B1XGX9	Ribosome-binding factor A	rbfA	sp|P0A7G2|RBFA_ECOLI 30S ribosome-binding factor OS=Escherichia coli (strain K12) OX=83333 GN=rbfA PE=1 SV=2;sp|C4ZSQ8|RBFA_ECOBW Ribosome-binding factor A OS=Escherichia coli (strain K12 / MC4100 / BW2952) OX=595496 GN=rbfA PE=3 SV=1;sp|B1XGX9|RBFA_ECODH	10	79.7	15.154	475590000	189100000	150180000	176460000	5083500	4603100	5229200	2991100	5772300	1973200	1961400	115270000	95259000	101160000	65223000	38369000	30053000	30232000	23511000	21172000	23240000	62249000	61591000	57627000	60110000	16231000	13033000	15679000	11503000	27501000	22986000	2776000	2477600	2814800	2884900	3807500	2779700	6486500	4629000	39	55	37	36
P0A6P9;C4ZZT2;B1XDI9	Enolase	eno	sp|P0A6P9|ENO_ECOLI Enolase OS=Escherichia coli (strain K12) OX=83333 GN=eno PE=1 SV=2;sp|C4ZZT2|ENO_ECOBW Enolase OS=Escherichia coli (strain K12 / MC4100 / BW2952) OX=595496 GN=eno PE=3 SV=1;sp|B1XDI9|ENO_ECODH Enolase OS=Escherichia coli (strain K12 / D	29	79.9	45.654	44222000	20575000	38667000	45150000	2128100	12379000	6939900	16320000	15014000	3257700	2802500	151990000	122160000	124610000	58353000	95585000	63297000	81582000	56495000	13281000	14657000	28278000	19769000	13668000	12204000	53939000	38078000	57473000	36523000	42322000	27910000	37360000	40253000	35588000	25120000	23781000	19794000	42567000	23307000	39	43	75	83
P27250	Aldehyde reductase Ahr	ahr	sp|P27250|AHR_ECOLI Aldehyde reductase Ahr OS=Escherichia coli (strain K12) OX=83333 GN=ahr PE=1 SV=2	6	23.6	36.501	81800	49647	30484	46613	26452							925600	666030	557190	722200	317300	487680	561490	573380	35902	21961	45119	30734	98315	87126	9692.4	15408	18567	22948	122530	109700	92274	121080		9728.7			49713	10631	1	2	1	3
P0AC38	Aspartate ammonia-lyase	aspA	sp|P0AC38|ASPA_ECOLI Aspartate ammonia-lyase OS=Escherichia coli (strain K12) OX=83333 GN=aspA PE=1 SV=1	16	39.3	52.356	1243900	487170	595650	625480	7501.6	33388		11789	8871.5	15331	16787	8888300	8592100	7805600	6519000	2506500	2747800	2710600	2171300	574280	399790	490900	525520	252990	151580	399480	209050	344750	284590	461890	498630	186020	120320	190270	128610	64426	13755	409040	148440	3	2	2	5
P0A9G6	Isocitrate lyase	aceA	sp|P0A9G6|ACEA_ECOLI Isocitrate lyase OS=Escherichia coli (strain K12) OX=83333 GN=aceA PE=1 SV=1	30	75.1	47.521	45308000	22728000	38764000	40762000	1936700	5586500	4968700	5678300	5573700	2376800	35621000	217050000	173770000	142740000	81193000	112940000	87637000	180380000	141150000	16258000	18952000	26814000	21465000	40859000	35499000	17742000	14112000	31388000	22511000	36434000	23536000	11396000	12783000	7376500	5918500	7677400	5807300	18419000	12977000	29	37	46	37
P33643	Ribosomal large subunit pseudouridine synthase D	rluD	sp|P33643|RLUD_ECOLI Ribosomal large subunit pseudouridine synthase D OS=Escherichia coli (strain K12) OX=83333 GN=rluD PE=1 SV=4	16	59.2	37.121	1770000	910680	1775100	1518700	87643	10978		51451	75443	23282		25816000	16487000	17084000	11087000	8325300	8450600	6172200	6610600	1592500	1605200	1710500	1703800	1086300	1376000	414280	246950	323910	117350	400370	458540	142000	32147	60127	162250	212750	118630	267240	189890	5	4	10	2
P69910	Glutamate decarboxylase beta	gadB	sp|P69910|DCEB_ECOLI Glutamate decarboxylase beta OS=Escherichia coli (strain K12) OX=83333 GN=gadB PE=1 SV=1	33	81.5	52.668	98734000	45742000	60324000	59198000	776440	13390000	8679700	6882600	4630700	3211100	2316000	316690000	234880000	214280000	95643000	216960000	127990000	265890000	190800000	20156000	22130000	48544000	32454000	48926000	41071000	30531000	16133000	42259000	27864000	31515000	23201000	15966000	14417000	11245000	6734800	10945000	6894500	22389000	13101000	72	69	73	100
P0A6U8;C4ZVX9;B1X774	Glycogen synthase	glgA	sp|P0A6U8|GLGA_ECOLI Glycogen synthase OS=Escherichia coli (strain K12) OX=83333 GN=glgA PE=1 SV=1;sp|C4ZVX9|GLGA_ECOBW Glycogen synthase OS=Escherichia coli (strain K12 / MC4100 / BW2952) OX=595496 GN=glgA PE=3 SV=1;sp|B1X774|GLGA_ECODH Glycogen synthase	14	34.6	52.822	1101800	498290	1890300	2040700	27053	4677300	7225600	1453100	912450	1942300	4561900	5336700	3742200	4569000	1889500	3126600	1931000	3921100	2994600	732170	676080	1007400	1016100	1385300	1496900	1220000	1153900	2151300	1631100	1397600	1281700	2172400	1574900	1505000	1792400	2070900	1412800	1434900	2051400	5	2	13	5
P00562	Bifunctional aspartokinase/homoserine dehydrogenase 2;Aspartokinase;Homoserine dehydrogenase	metL	sp|P00562|AK2H_ECOLI Bifunctional aspartokinase/homoserine dehydrogenase 2 OS=Escherichia coli (strain K12) OX=83333 GN=metL PE=1 SV=3	6	10.7	88.887	149160	22304	5653.5									173080	77704	109820	93081	52423	69372	58354	76184	14029			4718.8	6979	11426	3187.9	6271.3	13206		14657	32034								3955.3	1	4	0	0
P0A8V2;C5A0S7;B1XBY9	DNA-directed RNA polymerase subunit beta	rpoB	sp|P0A8V2|RPOB_ECOLI DNA-directed RNA polymerase subunit beta OS=Escherichia coli (strain K12) OX=83333 GN=rpoB PE=1 SV=1;sp|C5A0S7|RPOB_ECOBW DNA-directed RNA polymerase subunit beta OS=Escherichia coli (strain K12 / MC4100 / BW2952) OX=595496 GN=rpoB PE=	103	76.6	150.63	46409000	22708000	38150000	37399000	3263800	8222100	5073700	6764100	7042200	3467100	2967500	140990000	111140000	125540000	65428000	82830000	64977000	70950000	56534000	14266000	14299000	25617000	20870000	22215000	18930000	29096000	20786000	36352000	28903000	17587000	12500000	19649000	17175000	13757000	9045500	10519000	8321000	15910000	9401200	166	153	193	208
P0A998	Bacterial non-heme ferritin	ftnA	sp|P0A998|FTNA_ECOLI Bacterial non-heme ferritin OS=Escherichia coli (strain K12) OX=83333 GN=ftnA PE=1 SV=1	12	77	19.424	27221000	9411100	10040000	11524000		1186400	132100	1155800	1139500	380290	61333	57786000	38719000	75760000	28943000	160920000	136690000	119330000	91346000	840310	256600	11328000	7639200	7042800	6448100	4412400	3300100	3266300	2501300	776880	299720	740380	165350	243540	244060	2181600	1146000	1311900	639690	29	20	25	18
P0A7Z4	DNA-directed RNA polymerase subunit alpha	rpoA	sp|P0A7Z4|RPOA_ECOLI DNA-directed RNA polymerase subunit alpha OS=Escherichia coli (strain K12) OX=83333 GN=rpoA PE=1 SV=1	26	90.9	36.511	185370000	45088000	68382000	62755000	5107400	21868000	8852600	13203000	10499000	6587100	7354700	270610000	175200000	175150000	157160000	142980000	173350000	120910000	108360000	33024000	27039000	46716000	47217000	55838000	51540000	59378000	47589000	56412000	48791000	43562000	30155000	35573000	26508000	25015000	20716000	21501000	22376000	31434000	22596000	75	81	133	171
P0A991	Fructose-bisphosphate aldolase class 1	fbaB	sp|P0A991|ALF1_ECOLI Fructose-bisphosphate aldolase class 1 OS=Escherichia coli (strain K12) OX=83333 GN=fbaB PE=1 SV=2	17	60.6	38.109	7701200	3703600	4139600	3995000	90898	366980	255940	136500	204650	120870	189300	23208000	22767000	21973000	10323000	19004000	14270000	27721000	22477000	1416800	1416400	2991100	2156900	4273600	3951700	1313600	1035100	2405600	2319900	1971200	2111000	1026200	582210	263380	350230	782950	213560	1105800	803280	13	23	16	18
P0AFG3	2-oxoglutarate dehydrogenase E1 component	sucA	sp|P0AFG3|ODO1_ECOLI 2-oxoglutarate dehydrogenase E1 component OS=Escherichia coli (strain K12) OX=83333 GN=sucA PE=1 SV=1	44	56.8	105.06	1486600	624230	947790	864970	6557.5	32778	11332	49126	43860	7942.5	28135	28210000	21687000	29809000	16099000	14459000	10385000	26590000	20184000	695760	534020	707690	646580	861520	1037700	151940	132010	480430	476790	283290	138830	170740	76566	55436	41117	53969	33395	599700	204000	17	4	17	9
P0A8M0	Asparagine--tRNA ligase	asnS	sp|P0A8M0|SYN_ECOLI Asparagine--tRNA ligase OS=Escherichia coli (strain K12) OX=83333 GN=asnS PE=1 SV=2	30	57.7	52.57	11106000	3936100	8209700	9048700	795390	1029000	362120	1087900	739150	349080	336240	63498000	42762000	40814000	24001000	30131000	24416000	29675000	25123000	4539600	4645700	6106100	5751400	5804200	5862400	3264200	2543800	2696300	2682600	7966000	6585700	1521500	1006900	576750	448090	1094700	833240	3658500	2037900	20	19	25	39
P0A853;C4ZYY6;B1X9T7	Tryptophanase	tnaA	sp|P0A853|TNAA_ECOLI Tryptophanase OS=Escherichia coli (strain K12) OX=83333 GN=tnaA PE=1 SV=1;sp|C4ZYY6|TNAA_ECOBW Tryptophanase OS=Escherichia coli (strain K12 / MC4100 / BW2952) OX=595496 GN=tnaA PE=3 SV=1;sp|B1X9T7|TNAA_ECODH Tryptophanase OS=Escherich	29	84.3	52.773	21220000	11622000	13992000	13686000	723620	2320300	1470500	1277900	1402700	893100	599310	82604000	76679000	65301000	34106000	44270000	29404000	84373000	61015000	7804600	7676400	11096000	5708400	17885000	14530000	5294400	3483400	11298000	6326700	8554500	5525100	3171100	3317300	2110900	1216600	1921100	1263200	6058400	3049700	34	24	28	26
P0A9Q7	Aldehyde-alcohol dehydrogenase;Alcohol dehydrogenase;Acetaldehyde dehydrogenase [acetylating];Pyruvate-formate-lyase deactivase	adhE	sp|P0A9Q7|ADHE_ECOLI Aldehyde-alcohol dehydrogenase OS=Escherichia coli (strain K12) OX=83333 GN=adhE PE=1 SV=2	64	80.4	96.126	73936000	26288000	31104000	30623000	2154000	16311000	9120700	7086700	5729800	3454100	3055800	124260000	84422000	113030000	60913000	50051000	43052000	57518000	48978000	15534000	13968000	22638000	20533000	28841000	27480000	29268000	22084000	44502000	36359000	22882000	15751000	22939000	20017000	19306000	16317000	9664600	8484500	20556000	12648000	128	89	110	110
P76143;B1XEA5	Uncharacterized aldolase LsrF	lsrF	sp|P76143|LSRF_ECOLI 3-hydroxy-5-phosphonooxypentane-2,4-dione thiolase OS=Escherichia coli (strain K12) OX=83333 GN=lsrF PE=1 SV=1;sp|B1XEA5|LSRF_ECODH 3-hydroxy-5-phosphonooxypentane-2,4-dione thiolase OS=Escherichia coli (strain K12 / DH10B) OX=316385 G	3	11	31.892	574980		48541	300540		24522	796.04		3533.3	2478.3		752930	220140	604610	338260	237250	451210	325060	222780	98175	96537	125830	212360	107140	152540	74557	91632	3280.5	173300	33815		12144	13322	11971	1564.3			19815		3	0	1	0
P0A7B8;C5A099;B1XB98	ATP-dependent protease subunit HslV	hslV	sp|P0A7B8|HSLV_ECOLI ATP-dependent protease subunit HslV OS=Escherichia coli (strain K12) OX=83333 GN=hslV PE=1 SV=2;sp|C5A099|HSLV_ECOBW ATP-dependent protease subunit HslV OS=Escherichia coli (strain K12 / MC4100 / BW2952) OX=595496 GN=hslV PE=3 SV=1;sp|	6	39.8	19.093	2723200	754900	920300	1693600	20364	456470	142130	158300	282120	89330	83965	10408000	4505100	6125800	10550000	2693900	7014000	2507400	5054400	412910	427300	766940	789920	740590	1037900	339480	504520	602130	417670	1258400	1632000	472710	447810	495330	531950	240260	285400	581310	716530	10	1	4	3
P39406;B1XFI0	Ribosomal RNA small subunit methyltransferase C	rsmC	sp|P39406|RSMC_ECOLI Ribosomal RNA small subunit methyltransferase C OS=Escherichia coli (strain K12) OX=83333 GN=rsmC PE=1 SV=3;sp|B1XFI0|RSMC_ECODH Ribosomal RNA small subunit methyltransferase C OS=Escherichia coli (strain K12 / DH10B) OX=316385 GN=rsmC	22	84.3	37.624	117900000	60607000	66092000	75331000	1288300	1090600	1080900	919860	1650100	426900	332840	125720000	109360000	102380000	32330000	60564000	40187000	50441000	40219000	24665000	26809000	24729000	18604000	48102000	42309000	3020800	2096000	3180100	2613700	8213100	5639900	883930	1380300	1131400	530020	1049400	428480	2025800	760340	49	55	77	43
P07012;C5A0G3;B1XEH8	Peptide chain release factor 2	prfB	sp|P07012|RF2_ECOLI Peptide chain release factor RF2 OS=Escherichia coli (strain K12) OX=83333 GN=prfB PE=1 SV=3;sp|C5A0G3|RF2_ECOBW Peptide chain release factor 2 OS=Escherichia coli (strain K12 / MC4100 / BW2952) OX=595496 GN=prfB PE=3 SV=1;sp|B1XEH8|RF2	25	66.3	41.25	25576000	12351000	17053000	19841000	447040	2310000	1611800	1770300	1493100	799840	574290	80098000	61318000	81637000	50926000	42252000	28490000	37288000	33267000	6571500	7005100	9325100	8417900	10269000	10482000	4760500	3656400	7153600	5620800	8455600	6834400	3329100	3110100	3703900	2397500	1691900	1360800	3839200	3210700	16	17	24	18
P0AFX0	Ribosome hibernation promoting factor	hpf	sp|P0AFX0|HPF_ECOLI Ribosome hibernation promoting factor OS=Escherichia coli (strain K12) OX=83333 GN=hpf PE=1 SV=1	3	34.7	10.75	17362000	3781200	10958000	12038000	169590	8960200	4252500	9102600	7271900	1821200	2133300	34816000	18926000	34796000	15766000	23000000	18276000	16382000	12398000	4916900	5149400	17611000	13629000	10314000	7757300	19586000	13106000	21103000	14943000	18445000	12581000	26538000	19784000	15629000	8890200	18390000	15363000	16452000	9470700	2	0	2	3
P37095;C4ZX98;B1XAZ8	Peptidase B	pepB	sp|P37095|PEPB_ECOLI Peptidase B OS=Escherichia coli (strain K12) OX=83333 GN=pepB PE=1 SV=2;sp|C4ZX98|PEPB_ECOBW Peptidase B OS=Escherichia coli (strain K12 / MC4100 / BW2952) OX=595496 GN=pepB PE=3 SV=1;sp|B1XAZ8|PEPB_ECODH Peptidase B OS=Escherichia col	26	64.4	46.18	4054200	2016100	3445500	3717900	58083	310590	84338	407560	376430	57663	6207.9	22548000	18189000	19055000	9984900	12063000	9009700	11576000	7088800	1072600	1371700	2695600	1798300	2496600	1633900	1376900	1053800	1887800	1058800	989540	698690	851290	880360	667000	527640	805270	305460	1077100	555940	17	20	22	15
P0A8A8;B1XGY2;C4ZSR1	Ribosome maturation factor RimP	rimP	sp|P0A8A8|RIMP_ECOLI Ribosome maturation factor RimP OS=Escherichia coli (strain K12) OX=83333 GN=rimP PE=1 SV=2;sp|B1XGY2|RIMP_ECODH Ribosome maturation factor RimP OS=Escherichia coli (strain K12 / DH10B) OX=316385 GN=rimP PE=3 SV=1;sp|C4ZSR1|RIMP_ECOBW	6	40	16.651	10997000	1688400	3492100	3686600		447010	245720	165740			14265	8715300	4528300	4213000	4980900	5556300	8018700	3349700	6731500	2692200	821510	1688900	2492900	2724000	3073500	657470	385700	519250	740530	819580	1111500	1506.2				210890	259930	170810	486300	3	4	2	4
P0A8M3;C4ZYI1;B1XGI1	Threonine--tRNA ligase	thrS	sp|P0A8M3|SYT_ECOLI Threonine--tRNA ligase OS=Escherichia coli (strain K12) OX=83333 GN=thrS PE=1 SV=1;sp|C4ZYI1|SYT_ECOBW Threonine--tRNA ligase OS=Escherichia coli (strain K12 / MC4100 / BW2952) OX=595496 GN=thrS PE=3 SV=1;sp|B1XGI1|SYT_ECODH Threonine--	39	62.3	74.013	3491600	1037000	2485000	2996900	490340	416030	219660	425170	323990	71637	125320	20136000	11799000	13019000	9942000	7454400	8654400	7604200	8736100	1190300	1218500	1801500	1498500	1941600	1660300	1183300	1046700	1300900	1287900	2976800	2209600	657800	659540	497280	388600	403450	425020	1579100	1057900	30	16	46	42
P0CG18;P0CG19	Ribonuclease PH;Inactive ribonuclease PH	rph	sp|P0CG18|RNPH_ECOBW Ribonuclease PH OS=Escherichia coli (strain K12 / MC4100 / BW2952) OX=595496 GN=rph PE=1 SV=1;sp|P0CG19|RNPH_ECOLI Truncated inactive ribonuclease PH OS=Escherichia coli (strain K12) OX=83333 GN=rph PE=1 SV=1	6	34.9	25.352	2734100	957040	913350	1747400	90388	415070	61870	265560	203810	73026	46759	10900000	8678000	7507300	7657000	8219300	6912200	6587600	3871100	190210	423430	464070	774570	101540	284830	706370	491950	605020	332700	842990	719980	483230	357600	89119	217170	307530	439930	642980	71444	0	3	4	4
P17169	Glutamine--fructose-6-phosphate aminotransferase [isomerizing]	glmS	sp|P17169|GLMS_ECOLI Glutamine--fructose-6-phosphate aminotransferase [isomerizing] OS=Escherichia coli (strain K12) OX=83333 GN=glmS PE=1 SV=4	34	66.3	66.894	4808300	1855000	3863100	3639300	327740	807540	313380	553020	465560	169190	218040	32348000	17316000	21181000	12908000	14833000	10902000	14296000	10512000	2387600	2273800	3096700	2364500	3069400	3086800	1976600	1366600	1752900	967260	4829500	2758800	866230	765460	526440	381060	512150	316070	5980300	998590	25	10	31	17
P0ABT2;C4ZXY4;B1X7E2	DNA protection during starvation protein	dps	sp|P0ABT2|DPS_ECOLI DNA protection during starvation protein OS=Escherichia coli (strain K12) OX=83333 GN=dps PE=1 SV=2;sp|C4ZXY4|DPS_ECOBW DNA protection during starvation protein OS=Escherichia coli (strain K12 / MC4100 / BW2952) OX=595496 GN=dps PE=3 SV	16	80.8	18.695	33868000	13307000	10701000	9270300	436670	3351000	1797000	1277600	1258000	648980	316120	43339000	33756000	46719000	35435000	33014000	36457000	56387000	48123000	2779400	2470300	8128400	7039900	10896000	9676700	4510300	4066000	7060200	5093700	7727700	4396100	1565900	1233700	1361600	986110	1555800	1220700	3414500	2702000	29	25	18	17
P0AB98;C4ZZ16;B1X9W6	ATP synthase subunit a	atpB	sp|P0AB98|ATP6_ECOLI ATP synthase subunit a OS=Escherichia coli (strain K12) OX=83333 GN=atpB PE=1 SV=1;sp|C4ZZ16|ATP6_ECOBW ATP synthase subunit a OS=Escherichia coli (strain K12 / MC4100 / BW2952) OX=595496 GN=atpB PE=3 SV=1;sp|B1X9W6|ATP6_ECODH ATP synt	2	11.1	30.303	1883100	790060	2015200	1252500		5198100	91113	1214100	990770	1129500	2389300	8373600	2332000	8068100	2562100	3968000	1067900	5665200	2325700	479810		1883100	1423500	4906400	2647700	3879400	2370100	5906900	4744300	6703700	3975400	5237100	5296300	1476500	490910	1743800	1541400	9601200	3567200	0	0	2	0
P0A832;C4ZYN7;B1XBU0	SsrA-binding protein	smpB	sp|P0A832|SSRP_ECOLI SsrA-binding protein OS=Escherichia coli (strain K12) OX=83333 GN=smpB PE=1 SV=2;sp|C4ZYN7|SSRP_ECOBW SsrA-binding protein OS=Escherichia coli (strain K12 / MC4100 / BW2952) OX=595496 GN=smpB PE=3 SV=1;sp|B1XBU0|SSRP_ECODH SsrA-binding	8	47.5	18.269	14890000	5277100	8334500	6942000	291490	3166300	760490	2055300	1046000	731710	498040	47067000	25628000	19401000	10654000	24080000	22506000	18419000	17121000	1604200	2117800	6122200	4529100	4782700	4701500	4749400	3689800	4273200	3674800	5902100	3937700	3526000	4740300	2639300	2187400	3058700	2311700	3360300	2521000	11	8	6	9
P25553	Lactaldehyde dehydrogenase	aldA	sp|P25553|ALDA_ECOLI Lactaldehyde dehydrogenase OS=Escherichia coli (strain K12) OX=83333 GN=aldA PE=1 SV=2	22	59.5	52.272	2148700	989010	977810	1051600	125860	250440	48494	66478	103660	23375	99243	11114000	9070000	7544000	3446700	3879200	2890800	8810000	5661300	971130	814370	557620	689920	1498500	1297300	438890	301360	1207300	983020	1257100	919040	275870	373210	130930	116030	73473	169760	682410	355090	9	9	8	13
P23839	UPF0701 protein YicC	yicC	sp|P23839|YICC_ECOLI UPF0701 protein YicC OS=Escherichia coli (strain K12) OX=83333 GN=yicC PE=1 SV=2	12	46	33.175	806860	383000	795430	421540	74328		24396	26400	27425	12594	7599	5440700	3640600	4865600	1428000	2993000	1704600	2730200	1616900	131490	215560	448140	298820	454470	554020	220140	176220	117870	111480	311340	150350	39126	69788	31547	127360	20520	45949	112060	93485	1	2	4	6
P27302	Transketolase 1	tktA	sp|P27302|TKT1_ECOLI Transketolase 1 OS=Escherichia coli (strain K12) OX=83333 GN=tktA PE=1 SV=5	27	52.5	72.211	7434900	2420000	4702500	3935700	435750	1223200	346950	483640	337180	272880	241890	39079000	23377000	28694000	17056000	14413000	15437000	16159000	16507000	1956300	2038200	2787700	2768500	2874700	2740100	1721500	1485600	2003200	1282300	3425500	2486000	699020	685360	419860	439990	443960	615360	2529500	1731100	26	28	29	31
P76558	NADP-dependent malic enzyme	maeB	sp|P76558|MAO2_ECOLI NADP-dependent malic enzyme OS=Escherichia coli (strain K12) OX=83333 GN=maeB PE=1 SV=1	27	47.4	82.416	1346500	397410	566600	641150	16658	89538	95272	77765	84635	22319	11625	5268400	4784200	5469900	3395600	3314600	2800900	4775900	3510000	220320	249160	368260	360090	1113900	1427900	233050	229520	599800	695790	285470	209170	130150	134920	89624	118450	110140	81183	440870	149200	10	3	5	8
P0AGJ5	Uncharacterized tRNA/rRNA methyltransferase YfiF	yfiF	sp|P0AGJ5|YFIF_ECOLI Uncharacterized tRNA/rRNA methyltransferase YfiF OS=Escherichia coli (strain K12) OX=83333 GN=yfiF PE=1 SV=1	17	64.1	37.784	4266000	2694000	15393000	15330000		349040	478280	748470	526530	298670	124850	39895000	31273000	39147000	16787000	19768000	13853000	22020000	13286000	1494700	1536400	8574400	5356700	6342200	6545700	2327200	1202700	2166700	1347900	2298300	1690000	767660	808580	1036600	511960	674510	407770	1009300	122540	6	4	22	14
P0ADG7	Inosine-5-monophosphate dehydrogenase	guaB	sp|P0ADG7|IMDH_ECOLI Inosine-5-monophosphate dehydrogenase OS=Escherichia coli (strain K12) OX=83333 GN=guaB PE=1 SV=1	24	72.1	52.022	7701800	2946500	6560300	6480400	437600	1114100	447010	1079500	931550	420820	122180	38988000	26954000	29033000	17692000	21691000	18297000	19944000	18066000	2036300	2145700	5251600	3776500	3849800	3127000	2868300	2604000	2717300	1750600	3297000	1751000	1347700	1925700	807260	727600	1110500	972970	2369600	1358000	18	12	18	17
P23847	Periplasmic dipeptide transport protein	dppA	sp|P23847|DPPA_ECOLI Periplasmic dipeptide transport protein OS=Escherichia coli (strain K12) OX=83333 GN=dppA PE=1 SV=1	11	26	60.293	676600	199290	75818	127140	38260	42259	15670		11419		7160.1	1104600	609940	948530	272790	530600	460880	706660	598040	9725.6	19480	78768	21513	50262	49904	5545.6	7445.6	38460	8158.7	16504	17987	25343						14519	14516	3	0	0	3
P29018	ATP-binding/permease protein CydD	cydD	sp|P29018|CYDD_ECOLI ATP-binding/permease protein CydD OS=Escherichia coli (strain K12) OX=83333 GN=cydD PE=1 SV=3	11	21.9	65.055	274180	164970	171290	252780	14874	549840	241460	180540	270440	157870	89505	727590	597930	305600	195670	215930	128170	183510	216980	13270		97600	57472	81004	48549	112360	61945	292980	123490	27759	13737	191420	225760	174310	104060	244710	125730	400970	183250	4	1	3	0
P0A937	Outer membrane protein assembly factor BamE	bamE	sp|P0A937|BAME_ECOLI Outer membrane protein assembly factor BamE OS=Escherichia coli (strain K12) OX=83333 GN=bamE PE=1 SV=1	2	48.7	12.302	3802500	2815600	2776000	5381200		5420800	5956700	5680500	6374400	5542600	3270500	13293000	11067000	9687900	7140900	5638200	4897800	8063100	6104000	978570		2164100	2062900	1816200	1760400	3859600	1198100	7581500	3444000	6156000	3582500	5328600	2013100	5017200	3373600	5111400	4867900	13214000	4397900	2	1	2	2
P39835	High-affinity gluconate transporter	gntT	sp|P39835|GNTT_ECOLI High-affinity gluconate transporter OS=Escherichia coli (strain K12) OX=83333 GN=gntT PE=1 SV=3	3	7.3	45.966						69595		45156	42028	56033	35920															2670.6		28140		52256	16638	17047		91591		24299	17311	233990	226440	0	0	0	0
P0AFC7;C4ZUD0;B1X8Z9	NADH-quinone oxidoreductase subunit B	nuoB	sp|P0AFC7|NUOB_ECOLI NADH-quinone oxidoreductase subunit B OS=Escherichia coli (strain K12) OX=83333 GN=nuoB PE=1 SV=1;sp|C4ZUD0|NUOB_ECOBW NADH-quinone oxidoreductase subunit B OS=Escherichia coli (strain K12 / MC4100 / BW2952) OX=595496 GN=nuoB PE=3 SV=1	9	40	25.056	847060	227360	337520	384680	39893	889420	295300	392790	383900	36098	259180	1761500	1468400	1818700	1619400	842050	722430	573100	848890	47810	35150	211520	80707	159960		102520	14169	261950	354800	434000	157420	32027	223440	203910	250060	309890	304120	542240	852540	2	1	6	2
P0AAS0	Inner membrane protein YlaC	ylaC	sp|P0AAS0|YLAC_ECOLI Inner membrane protein YlaC OS=Escherichia coli (strain K12) OX=83333 GN=ylaC PE=1 SV=2	4	28.8	18.267	3407300	1719400	1419300	1230200	38692	3208200	1792400	1060900	904520	659260	742100	2424900	917480	899350	221000	705400	537460	1215000	140520	253800	160980	327870	226310	736700	863870	476660	129600	745550	196820	1045300	1162300	839150	357850	211570	222440	723340	151980	1450600	943010	7	3	4	3
P0AC02	Outer membrane protein assembly factor BamD	bamD	sp|P0AC02|BAMD_ECOLI Outer membrane protein assembly factor BamD OS=Escherichia coli (strain K12) OX=83333 GN=bamD PE=1 SV=1	11	51.4	27.829	2326300	1054800	926590	1066100	26317	2138200	1537200	1304900	1292900	1062000	916810	1394800	1154800	1103300	640600	588280	514060	937550	975180	110180	70848	354790	215180	507700	362930	620890	194150	953060	808510	2187400	1142000	902510	913530	764330	660250	898980	911790	1734200	1315200	9	4	8	8
P20966	PTS system fructose-specific EIIBC component;Fructose-specific phosphotransferase enzyme IIB component;Fructose permease IIC component	fruA	sp|P20966|PTFBC_ECOLI PTS system fructose-specific EIIBBC component OS=Escherichia coli (strain K12) OX=83333 GN=fruA PE=1 SV=1	13	29.3	57.518	533740	192630	485820	448150	90166	1311400	697180	1148500	847550	1560000	1524500	1552000	784500	1674400	1881000	443280	478360	201680	260560	68742	57830	137870	117540	54468		620070	540340	1219100	1026000	809640	617820	857940	930810	1307200	1393900	1304900	1520000	3187400	1806900	0	1	10	3
P0A935	Membrane-bound lytic murein transglycosylase A	mltA	sp|P0A935|MLTA_ECOLI Membrane-bound lytic murein transglycosylase A OS=Escherichia coli (strain K12) OX=83333 GN=mltA PE=1 SV=1	8	33.2	40.41	516260	334260	94006	51697		986910	471600	207940	297310	319010	247380	538400	408200	401100	73311	156570	48989	335770	54713			2909.5	37367	92698	93143	181880	23378	462530	244310	102720	70790	221840	86110	124780	38600	189630	75829	683510	157590	5	4	1	0
P25519	GTPase HflX	hflX	sp|P25519|HFLX_ECOLI GTPase HflX OS=Escherichia coli (strain K12) OX=83333 GN=hflX PE=1 SV=3	8	22.8	48.327	259480	118280	123700	109960	39117	187510	54807	208960	122490	40615	15069	733390	405580	546820	404610	435750	277430	302760	163740	10530	31206	20398	23040	20007	19716	111740	42760	24984	12517	29223		98927	214190	259720	226310	239810	175580	130910	125110	4	4	2	2
P21365;C4ZTU8;B1XBK4	UPF0259 membrane protein YciC	yciC	sp|P21365|YCIC_ECOLI UPF0259 membrane protein YciC OS=Escherichia coli (strain K12) OX=83333 GN=yciC PE=1 SV=2;sp|C4ZTU8|YCIC_ECOBW UPF0259 membrane protein YciC OS=Escherichia coli (strain K12 / MC4100 / BW2952) OX=595496 GN=yciC PE=3 SV=1;sp|B1XBK4|YCIC_	2	6.9	26.419		95263	354500	299010			267680	249750			194840		161260		215850		209830		296040	60137				140990		71730		196610	313400	190200			316670	254330		246410	396120	471100	188910	1	1	1	2
P37597	Inner membrane transport protein YdhC	ydhC	sp|P37597|YDHC_ECOLI Inner membrane transport protein YdhC OS=Escherichia coli (strain K12) OX=83333 GN=ydhC PE=1 SV=3	1	5	43.367	96092	46436	46384	32065		141900	81438	63119	55749	53818	32354	84978	56424	23314	6865.7	40401	23640	97349	55467			16053	10883	13206		32080	15786	63552	60449	54538	11518	36635	48676	48520	24014	51243	39489	49983	72393	1	2	4	4
P00550	PTS system mannitol-specific EIICBA component;Mannitol permease IIC component;Mannitol-specific phosphotransferase enzyme IIB component;Mannitol-specific phosphotransferase enzyme IIA component	mtlA	sp|P00550|PTM3C_ECOLI PTS system mannitol-specific EIICBA component OS=Escherichia coli (strain K12) OX=83333 GN=mtlA PE=1 SV=1	15	36.7	67.971	305130	298270	178000	514220	39329	1384300	693790	1021200	1093000	1183300	1364800	355810	449070	110560	136480	115250	101330	306150	392700	9558.5	25887	193060	43683	248510	111960	177470	199980	1670900	953720	747470	296420	489690	565140	837690	536710	1053700	650330	2782200	1996700	4	2	3	6
P06996;P77747;P77519;P76335;P21420	Outer membrane protein C	ompC	sp|P06996|OMPC_ECOLI Outer membrane protein C OS=Escherichia coli (strain K12) OX=83333 GN=ompC PE=1 SV=1	11	33.8	40.368	863670	212370	177770	230890		346710	110220	1214000	1092800	296180	196060	816700	514170	901370	709430	452020	389790	538530	621290			43226	55188			46139		463310	473460	121140	119440	24151	50851	104530	132890	592370	703730	1331700	563680	1	4	2	5
P77529	Uncharacterized symporter YdjN	ydjN	sp|P77529|YDJN_ECOLI L-cystine transporter YdjN OS=Escherichia coli (strain K12) OX=83333 GN=ydjN PE=3 SV=1	5	14.5	48.661	1253400	452430	595990	574430	71922	1938100	1523700	1070400	926100	1004500	1087800	449650	433010	870250	411550	407270	571810	622490	970170	49247	8749.6	187150	204580	325270	318640	436500	354840	1375700	550090	496030	337160	391200	512480	689950	473940	782180	933340	1539100	974260	5	5	4	5
P64545	Uncharacterized protein YfgG	yfgG	sp|P64545|YFGG_ECOLI Uncharacterized protein YfgG OS=Escherichia coli (strain K12) OX=83333 GN=yfgG PE=4 SV=1	1	23.8	7.4615	363430	149970	106170			318760	214200	215730	157350	83186	139920	199170	199310	268190	158410	141960	240720	216360	185000				82719			74204	94043	185810	86161	153540	42431	96644	137250	83564	115830	138080	163830	226170	261660	0	0	0	0
P69776	Major outer membrane lipoprotein Lpp	lpp	sp|P69776|LPP_ECOLI Major outer membrane prolipoprotein Lpp OS=Escherichia coli (strain K12) OX=83333 GN=lpp PE=1 SV=1	5	62.8	8.3234	25102000	11713000	3426300	4647500	1313200	17960000	10477000	5315200	5878900	6609400	6415000	4360800	3306700	8799300	6835900	3181300	4930500	3650600	4729300	2073500	2289700	2111400	2847700	6840400	8126300	2126600	2566600	4328100	3938200	4541800	4203100	2933700	3629300	4263400	4314600	5331100	6244500	5612900	5076800	8	8	6	5
P0AF16	Lipid II flippase MurJ	murJ	sp|P0AF16|MURJ_ECOLI Lipid II flippase MurJ OS=Escherichia coli (strain K12) OX=83333 GN=murJ PE=1 SV=1	2	4.9	55.267	31323	13168	8208.5	6105		44280	19765	12654	10731	12576	8510.5		252100	17130		5538.2	7731.7	16410	19361			3824.6				4474.9	3582	18754	7186.6	5486.5	2387.6	5825.2	7133.3	5853.3	4298.8	93503	9582.7	21553	9740.2	0	0	0	0
P31697	Chaperone protein FimC	fimC	sp|P31697|FIMC_ECOLI Chaperone protein FimC OS=Escherichia coli (strain K12) OX=83333 GN=fimC PE=1 SV=3	2	10	26.689		12368		7421.2		195800	140910	66122	90173	48585	41273	62310	48232	65331	45924	36788	22750	45923	25656			9364.9	10793	11790		13258	9662	19642	4324.6	22212		131150	369610	178030	118580	109260	116180	252360	24978	0	0	0	0
P42597	Uncharacterized protein YgjP	ygjP	sp|P42597|UTPP_ECOLI UTP pyrophosphatase OS=Escherichia coli (strain K12) OX=83333 GN=ygjP PE=1 SV=2	2	11.4	19.482			11763	5895.3		158700	4146.7	14936		4834.6		40100	72020	182260	21899	98239	109260		7384.8								28425					7141.4	16570	17576	7373.9	13307	108130	12653	9767.1	0	0	0	0
P0AAD6	Serine transporter	sdaC	sp|P0AAD6|SDAC_ECOLI Serine transporter OS=Escherichia coli (strain K12) OX=83333 GN=sdaC PE=1 SV=1	8	17	46.906	16659000	5673700	5979600	3331100	703060	34346000	12043000	8899100	10553000	11137000	13586000	6017400	5814200	7061000	6518100	4731000	6031800	7221400	6575200	1399100	1218300	2845100	2596100	2441700	2216000	4756300	5828800	11796000	7779800	5324400	2237700	10479000	11505000	10372000	11539000	9987900	10896000	17291000	14800000	12	16	12	11
P14081	Selenocysteine-specific elongation factor	selB	sp|P14081|SELB_ECOLI Selenocysteine-specific elongation factor OS=Escherichia coli (strain K12) OX=83333 GN=selB PE=1 SV=3	1	2.8	68.867	11444	4142.1	5955.5	8496.1		49441	18977	16087	19163	8534.2	7697.7	28458	23543	13855	10488	12585	9455.3	10979	12301		2039.4	3970.6	6093.9	3561.9	2944.3	9751.6	5126.2	10290	10570	9123.3	2901.4	25582	34931	24322	16422	17882	19996	16013	7762.8	1	1	1	1
P0ABV2	Biopolymer transport protein ExbD	exbD	sp|P0ABV2|EXBD_ECOLI Biopolymer transport protein ExbD OS=Escherichia coli (strain K12) OX=83333 GN=exbD PE=1 SV=1	6	47.5	15.527	791810		391390	217110	23938	1453700	805590	1777600	1244700	557630	420550	1118100	811810	1228900	801580	272210	508640	214230		40339	97582	68039	160340			94730	322030	687540	606420	223730	77876	845850	849140	624810	970930	592120	673620	1447500	295960	0	0	2	0
P36659;C4ZQC8;B1X8V5	Curved DNA-binding protein	cbpA	sp|P36659|CBPA_ECOLI Curved DNA-binding protein OS=Escherichia coli (strain K12) OX=83333 GN=cbpA PE=1 SV=2;sp|C4ZQC8|CBPA_ECOBW Curved DNA-binding protein OS=Escherichia coli (strain K12 / MC4100 / BW2952) OX=595496 GN=cbpA PE=3 SV=1;sp|B1X8V5|CBPA_ECODH	3	10.8	34.455	71747		42977					19511		2874.9		575050	58020	266220	31149	12946											548.61			5893.1		19795								1	0	2	0
P0A9I3	Glycine cleavage system transcriptional repressor	gcvR	sp|P0A9I3|GCVR_ECOLI Glycine cleavage system transcriptional repressor OS=Escherichia coli (strain K12) OX=83333 GN=gcvR PE=1 SV=2	1	6.8	20.768	72645	26124	19753	25707								119900	87296	40263	26692	84977	90339	76734	76481			15737	12383	4219	4593.8	5109.5	3273.8			26176	7701.1									4	3	2	2
P0ADZ7	UPF0092 membrane protein YajC	yajC	sp|P0ADZ7|YAJC_ECOLI Sec translocon accessory complex subunit YajC OS=Escherichia coli (strain K12) OX=83333 GN=yajC PE=1 SV=1	5	27.3	11.887	20309000	8380200	9255900	7805400	48024	37237000	22984000	19007000	20780000	16737000	15021000	3895800	2443600	3651400	2058200	4061100	3820900	8263200	6804700	1003000	827800	3244500	2716600	4899100	6603800	4879500	6025900	18887000	22834000	5926900	6094600	8130900	7812400	7220800	11100000	12459000	19303000	16386000	13448000	1	1	2	1
P22256	4-aminobutyrate aminotransferase GabT	gabT	sp|P22256|GABT_ECOLI 4-aminobutyrate aminotransferase GabT OS=Escherichia coli (strain K12) OX=83333 GN=gabT PE=1 SV=1	17	62.4	45.774	699890	247580	347440	310700	57627	560190	572230	177840	192780	152620	122850	3074700	1846000	2024200	2403600	1427400	830700	3480000	1754600	133730	143180	216550	129650	400620	376390	173450	79947	216850	43117	220550	229010	263780	362200	322150	248290	146640	185890	133340	89839	2	0	3	3
P75981	Putative protein JayE from lambdoid prophage e14 region	jayE	sp|P75981|JAYE_ECOLI Putative protein JayE OS=Escherichia coli (strain K12) OX=83333 GN=jayE PE=5 SV=1	3	10.6	28.232	470840	164150	203990	267860	106540	55533000	19070000	10310000	7695800	11365000	18703000	581620	453560	153420	439170	768950	649870	2634700	1619900	386200	98173	184140	260550	222320	288180	3422800	6335500	5716400	7241200	6687200	3652500	13517000	13543000	10440000	19665000	10193000	17889000	15603000	10370000	1	1	2	1
P69786	PTS system glucose-specific EIICB component;Glucose permease IIC component;Glucose-specific phosphotransferase enzyme IIB component	ptsG	sp|P69786|PTGCB_ECOLI PTS system glucose-specific EIICB component OS=Escherichia coli (strain K12) OX=83333 GN=ptsG PE=1 SV=1	14	35.8	50.676	7557200	1614600	1713200	2000800	520510	14392000	7420100	5539600	3805800	10259000	11812000	3112300	1469700	1820100	928590	1214200	957200	2008300	1731200	180410	367770	812850	805510	526440	602710	2225500	2088200	6469700	4547500	1668500	1504400	3089100	2457900	3344500	3150000	4583500	4747700	10305000	4384100	16	9	4	6
P09323	PTS system N-acetylglucosamine-specific EIICBA component;N-acetylglucosamine permease IIC component;N-acetylglucosamine-specific phosphotransferase enzyme IIB component;N-acetylglucosamine-specific phosphotransferase enzyme IIA component	nagE	sp|P09323|PTW3C_ECOLI PTS system N-acetylglucosamine-specific EIICBA component OS=Escherichia coli (strain K12) OX=83333 GN=nagE PE=1 SV=1	10	19.8	68.346	92088	1870.6	46433	112500	24420	674320	189800	292040	213200	320930	225280	70422	69174		32184	99912	171860	69446	547250		1268	35578	8227.9		27799	90538	67118	378210	178270	370440	224380	65875	52283	112600	84249	259650	278850	836810	283210	2	0	0	0
P77304	Dipeptide and tripeptide permease A	dtpA	sp|P77304|DTPA_ECOLI Dipeptide and tripeptide permease A OS=Escherichia coli (strain K12) OX=83333 GN=dtpA PE=1 SV=1	3	8	53.991	411010	217940	182660	252990	30163	304430	614600	379130	528330	183580	294130	103790	188260	167430		158110	140420	269300	325500			113260	88022		53220	127770	108200	349360	389270		51216	69817	91783	67456	173200	340560	505650	568590	397500	0	1	4	1
P07023	T-protein;Chorismate mutase;Prephenate dehydrogenase	tyrA	sp|P07023|TYRA_ECOLI T-protein OS=Escherichia coli (strain K12) OX=83333 GN=tyrA PE=1 SV=1	4	11.3	42.042	79004	19798	4613.8	54493		482590	46923	78112	47044	92443	101150		33853		31858	26300	4474.5	25042	38238	11530	39229	3191.1		31476		9747.8			34813			27194	4479.5	19698	40722	64398	52213	47436	34923	0	0	0	0
P37773	UDP-N-acetylmuramate--L-alanyl-gamma-D-glutamyl-meso-2,6-diaminoheptandioate ligase	mpl	sp|P37773|MPL_ECOLI UDP-N-acetylmuramate--L-alanyl-gamma-D-glutamyl-meso-2,6-diaminoheptandioate ligase OS=Escherichia coli (strain K12) OX=83333 GN=mpl PE=1 SV=3	17	49.2	49.874	1607600	120320	260950	491490	146620	1321800	703500	330490	260010	92866	137190	7941700	1900000	5209700	1790200	2090600	1294900	4067100	958350	67151	39206	120660	118120	36825	10368	348930	271740	216260	217040	82936	71192	359620	349930	286720	284410	316570	258010	445050	50952	0	0	5	1
P77247	2-deoxyglucose-6-phosphate phosphatase	yniC	sp|P77247|HXPB_ECOLI Hexitol phosphatase B OS=Escherichia coli (strain K12) OX=83333 GN=hxpB PE=1 SV=1	5	26.1	24.33	133830	22738	59736	71384	16762	356320	119290	90422		63255	156340	734860	666580	1004000	804540	679070	766440	464360	174360		1831	27759	36315			78504	34627			47506		80149	85806	96582	146410	45546	76974	105840	31349	0	0	1	5
P37745	dTDP-4-dehydrorhamnose 3,5-epimerase	rfbC	sp|P37745|RMLC_ECOLI dTDP-4-dehydrorhamnose 3,5-epimerase OS=Escherichia coli (strain K12) OX=83333 GN=rfbC PE=1 SV=1	6	40	21.27	950500	662410	690460	715320		1449400	939450	670600	532310	446270	310530	3223500	2721500	2620400	1105700	2697000	2384400	2965700	2188300	69051	51695	400510	162850		166980	304620	47118	116280	65059	444390	191600	562050	600000	436900	228290	526750	232020	465310	213990	1	3	3	4
P30860	ABC transporter arginine-binding protein 1	artJ	sp|P30860|ARTJ_ECOLI ABC transporter arginine-binding protein 1 OS=Escherichia coli (strain K12) OX=83333 GN=artJ PE=1 SV=2	3	15.2	26.829		43727	35351	58425	228040	1293700	566040	457670	172790	256000	384210	60752	31297	29420	56211	50714	51257	150530				59355	49451		25499	46858	83696	46809			125300	232460	309570	231330	297100	262110	205930		23065	0	0	0	0
P76578	Uncharacterized lipoprotein YfhM	yfhM	sp|P76578|YFHM_ECOLI Uncharacterized lipoprotein YfhM OS=Escherichia coli (strain K12) OX=83333 GN=yfhM PE=1 SV=1	8	5.4	181.58	502200	133890	2391.5			342580	320790	115920	97538	84068	91343	111850	25262	33886	39084	11854		11451	25614	1370.1			100040			32114	40012	67302	37747	15765	6714.7	208620	243720	476720	143380	119950	108650	91778	7943.1	1	1	0	0
P04425	Glutathione synthetase	gshB	sp|P04425|GSHB_ECOLI Glutathione synthetase OS=Escherichia coli (strain K12) OX=83333 GN=gshB PE=1 SV=1	10	44	35.56	261510	1151000	350350	2927900	21774	1516700	718460	537190	308490	581890		2518100	1879500	1106100	751160	1506900	1106000	1620000	1040800	519720	1094600	248720	281430	2306800	5106600	102450	213440	378120	377890	189730	126270	398160		393740	248520		457610	126640	200470	0	0	1	4
P0A8X0;C4ZRA8;B1XEL6	UPF0307 protein YjgA	yjgA	sp|P0A8X0|YJGA_ECOLI UPF0307 protein YjgA OS=Escherichia coli (strain K12) OX=83333 GN=yjgA PE=1 SV=1;sp|C4ZRA8|YJGA_ECOBW UPF0307 protein YjgA OS=Escherichia coli (strain K12 / MC4100 / BW2952) OX=595496 GN=yjgA PE=3 SV=1;sp|B1XEL6|YJGA_ECODH UPF0307 prot	14	63.9	21.359	792940	292990	3739900	3973700		112650000	61859000	40804000	28916000	24939000	23578000	16860000	11777000	16123000	10714000	9417300	8056000	772900	1366800	787420	652500	3680700	3164000	570770	930190	14073000	8691900	10706000	7835700	7485300	6058300	122270000	134160000	71652000	64093000	71458000	58229000	77281000	46473000	0	1	7	14
P0A908	MltA-interacting protein	mipA	sp|P0A908|MIPA_ECOLI MltA-interacting protein OS=Escherichia coli (strain K12) OX=83333 GN=mipA PE=1 SV=1	2	11.3	27.831		28823	34152			330690	271240	203570	169240	287420	311750					35335		62497	67615					25480		13955		145950	120030	58137	18779	68394	52191		51323	105900	71692	296050	176350	0	0	0	0
P69490;C4ZU39;B1X893	Cytochrome c-type biogenesis protein CcmE	ccmE	sp|P69490|CCME_ECOLI Cytochrome c-type biogenesis protein CcmE OS=Escherichia coli (strain K12) OX=83333 GN=ccmE PE=1 SV=1;sp|C4ZU39|CCME_ECOBW Cytochrome c-type biogenesis protein CcmE OS=Escherichia coli (strain K12 / MC4100 / BW2952) OX=595496 GN=ccmE P	4	23.9	17.698	2064400	1527700	397350	267300		29166000	7197500	6200500	4220000	4978200	9788600	366520	43280	314340	348460	73280	96207	87844			53003	541690	755290	165360	269700	456460	1035500	427520	525610	179770	126720	1210600	42002	1997200		5278000		1837400	1577400	0	0	1	1
P42641;B1XHF9	GTPase ObgE/CgtA;GTPase Obg	obgE;obg	sp|P42641|OBG_ECOLI GTPase ObgE/CgtA OS=Escherichia coli (strain K12) OX=83333 GN=obgE PE=1 SV=1;sp|B1XHF9|OBG_ECODH GTPase Obg OS=Escherichia coli (strain K12 / DH10B) OX=316385 GN=obg PE=3 SV=1	18	57.2	43.285	9264900	4611400	7802100	8980700	104840	59296000	31683000	30308000	25464000	20013000	19586000	24001000	22416000	24788000	11421000	17444000	10854000	14452000	10661000	2461000	2542600	5715100	4038200	6119600	3794000	6224600	4170000	8845900	5608000	7704700	5874600	80144000	98513000	72946000	52949000	47538000	36155000	70244000	43166000	19	18	22	15
P04983	Ribose import ATP-binding protein RbsA	rbsA	sp|P04983|RBSA_ECOLI Ribose import ATP-binding protein RbsA OS=Escherichia coli (strain K12) OX=83333 GN=rbsA PE=1 SV=1	4	12	55.041						16113			20085	21022	21448	190890		216630		24082																57229								0	0	0	0
P25737	Lysine-specific permease	lysP	sp|P25737|LYSP_ECOLI Lysine-specific permease OS=Escherichia coli (strain K12) OX=83333 GN=lysP PE=1 SV=5	2	4.5	53.575	202520	101290	54491	90467	96156	611640	419100	198450	235110	243010	334280		13908				7711	69789	133330							3975	71438	111370	116700			64818	69215	95326	65384	152870	214490	263920	270980	4	0	0	0
P0AAT6	Ribosomal silencing factor RsfS	rsfS	sp|P0AAT6|IOJAP_ECOLI Ribosomal silencing factor RsfS OS=Escherichia coli (strain K12) OX=83333 GN=rsfS PE=1 SV=1	9	93.3	11.582	14244000	2318700	7632500	6561700		624970000	153660000	116850000	72233000	69274000	75325000	53847000	21975000	23800000	16535000	8363200	6167700	9731500	5243300	3859900	1856300	6165100	5194300	7181100	4308800	25509000	24966000	22472000	18940000	13437000	8060200	187620000	143300000	141120000	126420000	160320000	154860000	142490000	96298000	10	2	21	20
P77348	Periplasmic murein peptide-binding protein	mppA	sp|P77348|MPPA_ECOLI Periplasmic murein peptide-binding protein OS=Escherichia coli (strain K12) OX=83333 GN=mppA PE=1 SV=2	7	16.6	59.899	25035	8708.7	17319	14482	44644	13562		11893		15645		294370	181790	213170	247060	85075	105150	97997	34273			7596.5	10307																	0	0	0	1
P0A9C9	Fructose-1,6-bisphosphatase 1 class 2	glpX	sp|P0A9C9|GLPX_ECOLI Fructose-1,6-bisphosphatase 1 class 2 OS=Escherichia coli (strain K12) OX=83333 GN=glpX PE=1 SV=1	5	12.8	35.852	120840	45059	53843	35429	26358	3160500		533490		299130		271510	142850	222080	245720	187680	334570	129690	166160	6010.5		71836	30354			231810	14407	300610		37131		367590		366760		632740				0	0	0	0
P75679	Transposase InsN for insertion sequence element IS911A	insN1	sp|P75679|INSN1_ECOLI Putative transposase InsN for insertion sequence element IS911A OS=Escherichia coli (strain K12) OX=83333 GN=insN1 PE=5 SV=1	3	25.4	15.249						653870	384940	453140		470540	341620															64186						352340	516080	425950	219760	115610				0	0	0	0
P19318	Respiratory nitrate reductase 2 beta chain	narY	sp|P19318|NARY_ECOLI Respiratory nitrate reductase 2 beta chain OS=Escherichia coli (strain K12) OX=83333 GN=narY PE=1 SV=2	3	8.8	58.557	125100		62276			1520700	761220	629740	360550	350240			615580	136850	15253		114910			29999	35816	77606				130910	83688	146580	76734	94939	89809		389290	729250	317250	453990	281790	59037		0	0	0	0
P76193	Probable L,D-transpeptidase YnhG	ynhG	sp|P76193|YNHG_ECOLI Probable L,D-transpeptidase YnhG OS=Escherichia coli (strain K12) OX=83333 GN=ynhG PE=1 SV=1	6	18	36.082						226190	100620		125560	17893	51309	761240	718270	1211600	575840	543480	574140	629720	532210			84153										243880	308320	164960	361440	84081	162840	80459		0	0	0	0
P39172	High-affinity zinc uptake system protein ZnuA	znuA	sp|P39172|ZNUA_ECOLI High-affinity zinc uptake system protein ZnuA OS=Escherichia coli (strain K12) OX=83333 GN=znuA PE=1 SV=4	5	23.9	33.777	300400		65172		27308	1055000		82794		163180	293020	1380600	921860	796990	228680	617140	272470	265050	276870	25048							3565.6	4987.8	3404.9			335530	409350	300970	563460	30564000	59818000	345380	636730	0	0	0	0
P45395	Arabinose 5-phosphate isomerase KdsD	kdsD	sp|P45395|KDSD_ECOLI Arabinose 5-phosphate isomerase KdsD OS=Escherichia coli (strain K12) OX=83333 GN=kdsD PE=1 SV=1	1	5.2	35.196	61867											248150		122710	20469			87464																						0	0	0	0
P37613	PanD maturation factor	panM	sp|P37613|PANZ_ECOLI PanD regulatory factor OS=Escherichia coli (strain K12) OX=83333 GN=panZ PE=1 SV=1	2	20.5	14.505												1024700		925370	423050	1229400	609930	629030																						0	0	0	0
P09147	UDP-glucose 4-epimerase	galE	sp|P09147|GALE_ECOLI UDP-glucose 4-epimerase OS=Escherichia coli (strain K12) OX=83333 GN=galE PE=1 SV=1	5	17.2	37.265	125960		56182	69394								914130	720490	605380	193280	299870	286740	277700	162590	34930	29471		15721																	0	0	0	0
P76551	Ethanolamine utilization protein EutA	eutA	sp|P76551|EUTA_ECOLI Ethanolamine utilization protein EutA OS=Escherichia coli (strain K12) OX=83333 GN=eutA PE=3 SV=1	1	1.5	49.599																41125						12572																		0	0	0	0
P08660	Lysine-sensitive aspartokinase 3	lysC	sp|P08660|AK3_ECOLI Lysine-sensitive aspartokinase 3 OS=Escherichia coli (strain K12) OX=83333 GN=lysC PE=1 SV=2	5	14.9	48.531	683110	388420	34239									251660	279230		51967					738070	797440		25406	894770	723640															5	7	0	0
P45955	Uncharacterized protein YbgF	ybgF	sp|P45955|CPOB_ECOLI Cell division coordinator CpoB OS=Escherichia coli (strain K12) OX=83333 GN=cpoB PE=1 SV=2	4	28.1	28.231	186800	7642.7	317080	681780								2064300	2346300	2714900	728680	834850	366970	431630	129150			229960	10662																	0	0	0	2
P39831	NADP-dependent 3-hydroxy acid dehydrogenase YdfG	ydfG	sp|P39831|YDFG_ECOLI NADP-dependent 3-hydroxy acid dehydrogenase YdfG OS=Escherichia coli (strain K12) OX=83333 GN=ydfG PE=1 SV=2	3	14.5	27.249	392310			161120	28264							1052100	131070	360980	556250	432830	152730	337340	82196																					0	0	0	0
P0AES0	Bifunctional glutathionylspermidine synthetase/amidase;Glutathionylspermidine amidase;Glutathionylspermidine synthetase	gss	sp|P0AES0|GSP_ECOLI Bifunctional glutathionylspermidine synthetase/amidase OS=Escherichia coli (strain K12) OX=83333 GN=gss PE=1 SV=1	5	11	70.531				4959.6								214370	133540	103010	59155	80668	56412	105550	28417																					0	0	0	0
P0C037;C4ZTF0;B1XEY0	UPF0345 protein YaiE	yaiE	sp|P0C037|PPNP_ECOLI Pyrimidine/purine nucleoside phosphorylase OS=Escherichia coli (strain K12) OX=83333 GN=ppnP PE=1 SV=1;sp|C4ZTF0|PPNP_ECOBW Pyrimidine/purine nucleoside phosphorylase OS=Escherichia coli (strain K12 / MC4100 / BW2952) OX=595496 GN=ppnP	2	23.4	10.234	1778300	381890	535780	300970								632610	1358500	2407500	2886100	1653800	2735300	537030	755090			118040	441580																	0	2	1	0
P0AD33	UPF0381 protein YfcZ	yfcZ	sp|P0AD33|YFCZ_ECOLI UPF0381 protein YfcZ OS=Escherichia coli (strain K12) OX=83333 GN=yfcZ PE=3 SV=1	2	27.7	10.318	714560	469050	400630					95048				1031600	1189800	1985700	1347000	1573400	1063300	90434				310370	106800																	0	0	0	0
P30871	Inorganic triphosphatase	ygiF	sp|P30871|3PASE_ECOLI Inorganic triphosphatase OS=Escherichia coli (strain K12) OX=83333 GN=ygiF PE=1 SV=1	4	11.5	48.388			38316	44126								272460	166040	227100	122340	134650	265230	125120	190230	9012000	240880	31220	32132	143010000	25376000	19713	7508.4	17887	16922	47195000	12012000									0	0	0	0
P0AA04	Phosphocarrier protein HPr	ptsH	sp|P0AA04|PTHP_ECOLI Phosphocarrier protein HPr OS=Escherichia coli (strain K12) OX=83333 GN=ptsH PE=1 SV=1	5	78.8	9.1193	9217100	112520	441490	498910			62810					4976100	1536900	8242900	3575700	6688400	2791800	3135200	1240600	2449200	699150	2368200	2532100	2102100	1449700	3290300	3330100	39342			493830									5	0	1	0
P77554	Uncharacterized protein YahJ	yahJ	sp|P77554|YAHJ_ECOLI Uncharacterized protein YahJ OS=Escherichia coli (strain K12) OX=83333 GN=yahJ PE=3 SV=1	2	3.5	50.548	185450											40864														484020		927630			4486.6					11848			43559	0	0	0	0
P0AC75	3-deoxy-D-manno-octulosonic acid transferase	waaA	sp|P0AC75|KDTA_ECOLI 3-deoxy-D-manno-octulosonic acid transferase OS=Escherichia coli (strain K12) OX=83333 GN=waaA PE=1 SV=1	3	8.5	47.29	2719000		34140									7473300		7764300	7504700	5387100		17085	4032000	836680	865270					8678.6				26988	10202		18776			13614				0	0	0	0
P31057;C4ZRM7;B1XCA9	3-methyl-2-oxobutanoate hydroxymethyltransferase	panB	sp|P31057|PANB_ECOLI 3-methyl-2-oxobutanoate hydroxymethyltransferase OS=Escherichia coli (strain K12) OX=83333 GN=panB PE=1 SV=1;sp|C4ZRM7|PANB_ECOBW 3-methyl-2-oxobutanoate hydroxymethyltransferase OS=Escherichia coli (strain K12 / MC4100 / BW2952) OX=59	7	54.5	28.237	3747800	1099100	1746600	2280500				427570	118670			10481000	8635800	7496400	4192700	8223200	5463900	6949200	3409700	556760	491660	1108100	746430	967220	576550	1071300	379810	754800	329570	696440	110170	78242				244020	138980	1045100	477240	6	5	4	4
P23882;C4ZUE2;B1X6E0	Methionyl-tRNA formyltransferase	fmt	sp|P23882|FMT_ECOLI Methionyl-tRNA formyltransferase OS=Escherichia coli (strain K12) OX=83333 GN=fmt PE=1 SV=4;sp|C4ZUE2|FMT_ECOBW Methionyl-tRNA formyltransferase OS=Escherichia coli (strain K12 / MC4100 / BW2952) OX=595496 GN=fmt PE=3 SV=1;sp|B1X6E0|FMT	15	64.4	34.168	968920	351680	556160	569190								3946500	3184600	3145200	1260100	1880900	2001900	1583800	918840	33603	42227	552920	154080	60979	56399	57816	8981.2			57616	54942					46276		50063		2	0	1	4
P0AGL2	Putative reactive intermediate deaminase TdcF	tdcF	sp|P0AGL2|TDCF_ECOLI Putative reactive intermediate deaminase TdcF OS=Escherichia coli (strain K12) OX=83333 GN=tdcF PE=1 SV=1	1	7	14.007	1992300	725010	1213600	1025200					146610			4718600	2084200		4156800	4382400	3744100	1604100	1448500			853370	781760	365110	571780	509540		266780	247660	650930	545300					301770	254410	230550		1	1	1	2
P43672	ABC transporter ATP-binding protein uup	uup	sp|P43672|UUP_ECOLI ABC transporter ATP-binding protein uup OS=Escherichia coli (strain K12) OX=83333 GN=uup PE=1 SV=2	11	21.9	72.066	324110	173520	217980	72228								710030	179800	470070	156010	371540	258880	343280	183140	42207	52969	79150	55427	923460	958570	27154	23291			484870	76561	141190	171850	79188		34828	58361	36916		0	0	0	0
P37685	Aldehyde dehydrogenase B	aldB	sp|P37685|ALDB_ECOLI Aldehyde dehydrogenase B OS=Escherichia coli (strain K12) OX=83333 GN=aldB PE=1 SV=2	12	26.6	56.306	258180	139510	148090	194380	21276			8352.1				1914600	998250	1273400	973200	780720	1129100	1232800	860130	80956	67647	75454	73012	213220	87775	86521		47258	36999	83922	61424									1	1	5	4
P0AAX8;P39176	Probable L,D-transpeptidase YbiS	ybiS	sp|P0AAX8|YBIS_ECOLI Probable L,D-transpeptidase YbiS OS=Escherichia coli (strain K12) OX=83333 GN=ybiS PE=1 SV=1	10	54.2	33.325	1551500	926140	1644000	2056300	75460			234840	176390			9198100	7249700	11988000	3855900	8917200	3544100	5935100	2776800	21120	75602	1320900	507510	115510	100540	704270	97797	234640	70801	91652	73881							437460	64876	1	2	10	4
P39347	Putative prophage P4 integrase	intB	sp|P39347|INTB_ECOLI Putative protein IntB OS=Escherichia coli (strain K12) OX=83333 GN=intB PE=5 SV=1	1	4.8	45.582																										143330	78958	316010	174450							46369		76419		0	0	0	0
P0A9U3	Uncharacterized ABC transporter ATP-binding protein YbiT	ybiT	sp|P0A9U3|YBIT_ECOLI Uncharacterized ABC transporter ATP-binding protein YbiT OS=Escherichia coli (strain K12) OX=83333 GN=ybiT PE=1 SV=1	17	46.4	59.857	495210	149290	346100	297770	29637			163020	360360	42334		2232700	1952700	2997700	1667900	2137200	1193900	1436500	978610	51549	30715	139770	157140	123110		160710	19629	86781	176580	278970	36772		95522			11066	308150	121120	156750	2	0	4	3
P0A6L2	4-hydroxy-tetrahydrodipicolinate synthase	dapA	sp|P0A6L2|DAPA_ECOLI 4-hydroxy-tetrahydrodipicolinate synthase OS=Escherichia coli (strain K12) OX=83333 GN=dapA PE=1 SV=1	6	28.8	31.27	753860	255260	403220	432450	28112	67116	58934	111220	76440			6934300	5531700	4043700	3529400	3908900	3826700	3997000	2339800	209440	162960	438180	498500	205750	371420	158690	453150	145340	160520	651850	692140	98276	147850	51343	56184	221990	142330	197710	401940	1	2	1	2
P17445;B1XET7	NAD/NADP-dependent betaine aldehyde dehydrogenase	betB	sp|P17445|BETB_ECOLI NAD/NADP-dependent betaine aldehyde dehydrogenase OS=Escherichia coli (strain K12) OX=83333 GN=betB PE=1 SV=3;sp|B1XET7|BETB_ECODH NAD/NADP-dependent betaine aldehyde dehydrogenase OS=Escherichia coli (strain K12 / DH10B) OX=316385 GN=	9	23.7	52.911	112180	172100	192030	269870	311690							1408100	1249100	1243200	397480	661650	488700	828240	660690	69067	51949	49732	28377	126700		117450	21284	77641		22148			19427	9681.4				52177		0	0	0	0
P04152	Protein UmuC	umuC	sp|P04152|UMUC_ECOLI Protein UmuC OS=Escherichia coli (strain K12) OX=83333 GN=umuC PE=1 SV=2	3	7.3	47.679									21165																183730	107920														0	0	0	0
P76187	Oxidoreductase YdhF	ydhF	sp|P76187|YDHF_ECOLI Oxidoreductase YdhF OS=Escherichia coli (strain K12) OX=83333 GN=ydhF PE=1 SV=2	4	17.4	33.675			40537	71322	43907							1011700	678840	806090	233390	506180	302340	606300	306690		17977	30819	37767						33398	21561								29555	52485	0	0	0	0
P0A9C3	Aldose 1-epimerase	galM	sp|P0A9C3|GALM_ECOLI Aldose 1-epimerase OS=Escherichia coli (strain K12) OX=83333 GN=galM PE=1 SV=1	8	34.7	38.19	157920	127450	59599	168540					38046			2497900	2049800	2214200	1194000	1575000	1380200	1369100	579630			29515	33348			7599.6		68204		64393	62416							36543		0	0	1	0
P06983;C4ZZ69;B1XAH2	Porphobilinogen deaminase	hemC	sp|P06983|HEM3_ECOLI Porphobilinogen deaminase OS=Escherichia coli (strain K12) OX=83333 GN=hemC PE=1 SV=2;sp|C4ZZ69|HEM3_ECOBW Porphobilinogen deaminase OS=Escherichia coli (strain K12 / MC4100 / BW2952) OX=595496 GN=hemC PE=3 SV=1;sp|B1XAH2|HEM3_ECODH Po	7	25.2	33.851	159200	15077										620580	331620	733450	668060	769330	518050	194900	35974				62336			32594	1389		3266.3	17290						13635	17642			0	0	0	0
P09030	Exodeoxyribonuclease III	xthA	sp|P09030|EX3_ECOLI Exodeoxyribonuclease III OS=Escherichia coli (strain K12) OX=83333 GN=xthA PE=1 SV=4	8	30.2	30.969	1170200	158620	194410	114350	9612.1	46154	10912					2612900	1377000	2119200	907610	1233700	864510	734910	314100	42594		12064	56476	23765	12540	35192	31981	22231	15194	19620	50402	20129		1969		7602.7		3233.2		2	1	4	2
P0A9D2	Glutathione S-transferase GstA	gstA	sp|P0A9D2|GSTA_ECOLI Glutathione S-transferase GstA OS=Escherichia coli (strain K12) OX=83333 GN=gstA PE=1 SV=1	5	40.8	22.868	348370	63991	74824	49721000		4519700	4574000					1011900	500050	1126400	274970	492950	247220	518760		7118300	8584100	22664000	15200000	25342000	14637000	14888				8294100	4802200	9238900	12585000	8112600	5329100					1	0	0	0
P39377	Isoaspartyl dipeptidase	iadA	sp|P39377|IADA_ECOLI Isoaspartyl dipeptidase OS=Escherichia coli (strain K12) OX=83333 GN=iadA PE=1 SV=1	9	29.5	41.083	315110	145140	148080	211590	30887	46409	13146	7317.2				2691500	1700400	1105600	838320	1247900	1535100	1012900	596790	174500	107490	225070	296500	79196	57224	503590	55492	658280	64946	81353	82078		24999	9358.1	11325	3861.6	14061	73804	28185	2	1	2	4
Q57261;C4ZZP9;B1XCS1	tRNA pseudouridine synthase D	truD	sp|Q57261|TRUD_ECOLI tRNA pseudouridine synthase D OS=Escherichia coli (strain K12) OX=83333 GN=truD PE=1 SV=1;sp|C4ZZP9|TRUD_ECOBW tRNA pseudouridine synthase D OS=Escherichia coli (strain K12 / MC4100 / BW2952) OX=595496 GN=truD PE=3 SV=1;sp|B1XCS1|TRUD_	10	33.8	39.091	210780	64410	82630	111820	139260				17643			1170600	1007000	1019800	618040	710940	819210	477040	234810	38795	65161	41847	41962	81490	32394	24538	6648.8	6976.8		156890	37443					15410		30542		0	0	1	0
P09394	Glycerophosphoryl diester phosphodiesterase	glpQ	sp|P09394|GLPQ_ECOLI Glycerophosphodiester phosphodiesterase, periplasmic OS=Escherichia coli (strain K12) OX=83333 GN=glpQ PE=1 SV=2	6	18.4	40.843	1291100	1693200	742260	1062000	454060				473590		54150	6049100	16255000	5005800	20704000	1900000	8092100	7859400	111790	504300	1518300	478200	6814000	627160	1853400	210760	1271400	373010	521780	875570	2024300			4673.9				483450	2083600	0	0	0	0
P31600	Bacteriophage N4 adsorption protein A	nfrA	sp|P31600|NFRA_ECOLI Bacteriophage adsorption protein A OS=Escherichia coli (strain K12) OX=83333 GN=nfrA PE=1 SV=1	4	6.5	111.31	129990													46314						35086				11980	8651.9	12233		40475	27458											0	0	0	0
P0ABF6;C4ZSM3;B1X7N2	Cytidine deaminase	cdd	sp|P0ABF6|CDD_ECOLI Cytidine deaminase OS=Escherichia coli (strain K12) OX=83333 GN=cdd PE=1 SV=1;sp|C4ZSM3|CDD_ECOBW Cytidine deaminase OS=Escherichia coli (strain K12 / MC4100 / BW2952) OX=595496 GN=cdd PE=3 SV=1;sp|B1X7N2|CDD_ECODH Cytidine deaminase OS	13	72.8	31.54	241940	37061	19608	21482								5012200	5119000	4491700	1601200	1908500	968930	862610	132450	12820	29014	30627	43096			12293	22863			328400	267670	34928		21550				451980	39483	0	0	0	0
P07003	Pyruvate dehydrogenase [ubiquinone];Alpha-peptide	poxB	sp|P07003|POXB_ECOLI Pyruvate dehydrogenase [ubiquinone] OS=Escherichia coli (strain K12) OX=83333 GN=poxB PE=1 SV=1	16	34.3	62.011	115930	5722.2	39385	55886		13487						1726400	1293200	1222600	976270	902970	872140	1067900	492170	77539	45067	58138	108030	163420	142500	17151	41499	49048	65692	230480	145300							48571	28034	0	0	0	2
P0ABQ0	Coenzyme A biosynthesis bifunctional protein CoaBC;Phosphopantothenoylcysteine decarboxylase;Phosphopantothenate--cysteine ligase	coaBC	sp|P0ABQ0|COABC_ECOLI Coenzyme A biosynthesis bifunctional protein CoaBC OS=Escherichia coli (strain K12) OX=83333 GN=coaBC PE=1 SV=2	12	41.1	43.438	1528500	227400	403740	232080				49198	21936			4745800	2806300	4074700	1550800	2724500	1671900	2345600	1420100	134080	72263	324330	187700	347830	166650	150650	81287	187270	89371	241420	51688		68626			67589		244970		3	2	2	2
P61714;C4ZTH2;B1XF03	6,7-dimethyl-8-ribityllumazine synthase	ribE;ribH	sp|P61714|RISB_ECOLI 6,7-dimethyl-8-ribityllumazine synthase OS=Escherichia coli (strain K12) OX=83333 GN=ribE PE=1 SV=1;sp|C4ZTH2|RISB_ECOBW 6,7-dimethyl-8-ribityllumazine synthase OS=Escherichia coli (strain K12 / MC4100 / BW2952) OX=595496 GN=ribH PE=3	7	64.1	16.156	8017300	1973700	2507700	2631100	143640	501790		113830	356070			15844000	10657000	14050000	5681900	8927400	7267200	5128600	5713100	292240	398380	1745200	1472000	423010	286840	944600	813150	37012	83388	240280	128070					163830		383690	62000	11	6	3	4
P0AF28	Nitrate/nitrite response regulator protein NarL	narL	sp|P0AF28|NARL_ECOLI Nitrate/nitrite response regulator protein NarL OS=Escherichia coli (strain K12) OX=83333 GN=narL PE=1 SV=1	10	53.2	23.927	254000	239270	357020	347540						113640		2235900	1987600	2048000	1825500	4003500	3046600	3740300	1156800	22185	79228	167480	122590	409780	83695	1588100	1090300		78156	496710	133960	54532			74269	68857	54084	3453500		1	2	4	2
P39310	Uncharacterized protein YtfB	ytfB	sp|P39310|YTFB_ECOLI Uncharacterized protein YtfB OS=Escherichia coli (strain K12) OX=83333 GN=ytfB PE=3 SV=2	6	26.9	23.505	203660		414990	478420				216400	195430			2129900	1695100	1860700	1183800	1073400	977480	794110	957110	60248		292780	294030	128630	83551	256370	150120	514520	59977	305620	252010	179180		165770	99374	165760	288850	336280	339760	0	0	4	0
P0A6L4;C4ZSW3;B1XHJ8	N-acetylneuraminate lyase	nanA	sp|P0A6L4|NANA_ECOLI N-acetylneuraminate lyase OS=Escherichia coli (strain K12) OX=83333 GN=nanA PE=1 SV=2;sp|C4ZSW3|NANA_ECOBW N-acetylneuraminate lyase OS=Escherichia coli (strain K12 / MC4100 / BW2952) OX=595496 GN=nanA PE=3 SV=1;sp|B1XHJ8|NANA_ECODH N-	7	32.3	32.593												1900600	765330	1922800	1047100	137300	125990		20758	12420			48807							69272								163810	25043	0	0	0	0
P18133;C4ZQ57;B1X8N5	Nicotinate phosphoribosyltransferase	pncB	sp|P18133|PNCB_ECOLI Nicotinate phosphoribosyltransferase OS=Escherichia coli (strain K12) OX=83333 GN=pncB PE=1 SV=3;sp|C4ZQ57|PNCB_ECOBW Nicotinate phosphoribosyltransferase OS=Escherichia coli (strain K12 / MC4100 / BW2952) OX=595496 GN=pncB PE=3 SV=1;s	7	18	45.897		7544.1			11725							314980	337960	331400	212880	410960	260940	244390	86852			28654	32739			27873				25383										0	0	0	0
P0AC19	D-erythro-7,8-dihydroneopterin triphosphate epimerase	folX	sp|P0AC19|FOLX_ECOLI Dihydroneopterin triphosphate 2-epimerase OS=Escherichia coli (strain K12) OX=83333 GN=folX PE=1 SV=2	3	26.7	14.082	721720	111670	266940	459190	130290		39658	6468.7				3904700	2787900	2606100	1219200	2209800	2432100	2064300	2514200	20830	38141	170990	128500		94089	78453	95170	85642		372560	420200	124330	41887						231770	1	1	2	5
P15034	Xaa-Pro aminopeptidase	pepP	sp|P15034|AMPP_ECOLI Xaa-Pro aminopeptidase OS=Escherichia coli (strain K12) OX=83333 GN=pepP PE=1 SV=2	13	37.4	49.815	774940	75021	261840	138050	14252			32780	7239	10420	192.65	2868500	1373000	1996500	1342400	1212800	744300	1404700	578020	41992	136800	177000	104450	100300	115470	230770	74078	167280	55673	123170	106350	37749	76616		25570	40523		120550	10525	3	0	5	3
P0AFY2	Protein SanA	sanA	sp|P0AFY2|SANA_ECOLI Protein SanA OS=Escherichia coli (strain K12) OX=83333 GN=sanA PE=4 SV=1	1	4.2	27.287	1621600	345810	808760	463130	2848600	556200	213260	135900	122900	7258.9	10433	1267600	556590			1091500	1830600	1955200	3158700	2660900	886820	276920	35796	4388300	3911000	1665600	3028700			8034000	4250900	3360000	3820100	2625600	4196600	701310	1366800	677370	461690	1	1	1	1
P0A9F3	HTH-type transcriptional regulator CysB	cysB	sp|P0A9F3|CYSB_ECOLI HTH-type transcriptional regulator CysB OS=Escherichia coli (strain K12) OX=83333 GN=cysB PE=3 SV=1	5	20.7	36.15	603900			33920				16313	16342			909290	752310	764550	663480	1264200	1094100	819010	45751			37973	14117			48197	27371	34855	10241		139740			10380		66150		61029		0	0	0	0
P27248;C5A0H7	Aminomethyltransferase	gcvT	sp|P27248|GCST_ECOLI Aminomethyltransferase OS=Escherichia coli (strain K12) OX=83333 GN=gcvT PE=1 SV=3;sp|C5A0H7|GCST_ECOBW Aminomethyltransferase OS=Escherichia coli (strain K12 / MC4100 / BW2952) OX=595496 GN=gcvT PE=3 SV=1	6	21.2	40.146	306130	119930	78192	10325	41698	31645	15010					925300	549840	694890	605200	357330	617530	528720	712980			50084	64012	14595		21927	15128	11678	28000	443500	269250							62223	14290	0	1	0	0
P04982;C4ZZ26;B1X9X5	D-ribose pyranase	rbsD	sp|P04982|RBSD_ECOLI D-ribose pyranase OS=Escherichia coli (strain K12) OX=83333 GN=rbsD PE=1 SV=3;sp|C4ZZ26|RBSD_ECOBW D-ribose pyranase OS=Escherichia coli (strain K12 / MC4100 / BW2952) OX=595496 GN=rbsD PE=3 SV=1;sp|B1X9X5|RBSD_ECODH D-ribose pyranase	6	56.8	15.292	515630	117840	151200	102520		1044500						6292200	4838300	3566800	2424500	1620600	706750	188470	308260	15813		102080	118980		311070	153160	59677	166260		115540	42948	1214700	1835300	767740	625570			3119.9		5	1	3	3
P13024;C5A059;B1XB59	Protein FdhE	fdhE	sp|P13024|FDHE_ECOLI Protein FdhE OS=Escherichia coli (strain K12) OX=83333 GN=fdhE PE=1 SV=2;sp|C5A059|FDHE_ECOBW Protein FdhE OS=Escherichia coli (strain K12 / MC4100 / BW2952) OX=595496 GN=fdhE PE=3 SV=1;sp|B1XB59|FDHE_ECODH Protein FdhE OS=Escherichia	9	38.5	34.746	815930	78294	129870	65800	57829			8425.5	4422.3			1764500	1178800	1253700	739110	1246900	1265500	488880	227930		5438.9	78518	78276	34939		92298	19152	47774		60976	98492	16808		24155		9051		90987	6622	4	1	4	2
P06992;C4ZPX7;B1XC52	Ribosomal RNA small subunit methyltransferase A	rsmA	sp|P06992|RSMA_ECOLI Ribosomal RNA small subunit methyltransferase A OS=Escherichia coli (strain K12) OX=83333 GN=rsmA PE=1 SV=1;sp|C4ZPX7|RSMA_ECOBW Ribosomal RNA small subunit methyltransferase A OS=Escherichia coli (strain K12 / MC4100 / BW2952) OX=5954	7	33.3	30.42	1533000	199730	460470	282880	48261	57506	41961	108670	56295			3670400	2793200	4224800	2811800	2932300	3065800	2070500	1503700	134130	133590	206870	419460	300910	315420	180650	170870	88619	145320	273120	218570	56628	37194	29636	22048			120440	81272	3	1	1	0
P0AF12;C4ZRQ2;B1XD29	5-methylthioadenosine/S-adenosylhomocysteine nucleosidase	mtnN	sp|P0AF12|MTNN_ECOLI 5-methylthioadenosine/S-adenosylhomocysteine nucleosidase OS=Escherichia coli (strain K12) OX=83333 GN=mtnN PE=1 SV=1;sp|C4ZRQ2|MTNN_ECOBW 5-methylthioadenosine/S-adenosylhomocysteine nucleosidase OS=Escherichia coli (strain K12 / MC	6	46.1	24.354	2268700	401160	748170	957630							80109	5105400	2370800	3932500	2701900	4752000	2753000	3073200	1759700	680850	919920	1260000	889970	423970	440880	498710	374590			373870					182880			158070	13821	3	0	0	0
P25526	Succinate-semialdehyde dehydrogenase [NADP(+)] GabD	gabD	sp|P25526|GABD_ECOLI Succinate-semialdehyde dehydrogenase [NADP(+)] GabD OS=Escherichia coli (strain K12) OX=83333 GN=gabD PE=1 SV=1	9	30.7	51.719	420350	140610	153400	231310				15649		11568		1680900	1289700	1316200	934520	804110	692250	1323500	922740	50132	14325	155100	28672	317270	96119	131360	65737	233190	142290	85570	61678	56169		13044		17844		35341	42281	2	3	0	1
P27306;C5A0R1;B1XBX3	Soluble pyridine nucleotide transhydrogenase	sthA	sp|P27306|STHA_ECOLI Soluble pyridine nucleotide transhydrogenase OS=Escherichia coli (strain K12) OX=83333 GN=sthA PE=1 SV=5;sp|C5A0R1|STHA_ECOBW Soluble pyridine nucleotide transhydrogenase OS=Escherichia coli (strain K12 / MC4100 / BW2952) OX=595496 GN=	10	33.3	51.56	85576	10486	13134	11636			15050					1022000	798250	789220	226360	495630	269220	404820	110720	4282.4	3689.1	4633.5		10722		4696.4		66678		19817	10366							14469		0	0	0	0
P0AC13	Dihydropteroate synthase	folP	sp|P0AC13|DHPS_ECOLI Dihydropteroate synthase OS=Escherichia coli (strain K12) OX=83333 GN=folP PE=1 SV=1	9	42.6	30.615	102460			59023	13509							937610	1010800	798090	657940	614620	988380	519290	159210		5024.4		42246				44958			55704	10352							50182		0	0	0	0
P69908	Glutamate decarboxylase alpha	gadA	sp|P69908|DCEA_ECOLI Glutamate decarboxylase alpha OS=Escherichia coli (strain K12) OX=83333 GN=gadA PE=1 SV=1	33	81.5	52.685	2180300	524060	477690	4913.1	209480		1795.9	3287.6			1240.9	4624000	2381300	2315000	2243500	1611500	3332800	2189300	2908000	252490	295670	289300	504350	317380	295820	4697	284930	12576	335170		1479				5247.2		4120.9		116770	4	4	3	2
P23331	Thymidine kinase	tdk	sp|P23331|KITH_ECOLI Thymidine kinase OS=Escherichia coli (strain K12) OX=83333 GN=tdk PE=3 SV=1	6	41.5	23.456	120330	170410	145240	105070		90005	49530					1088500	1040500	1223000	646120	1052200	1063600	695180	733920	17240		129530	83541		61108	245220	85660	41788	26720	217760	46774		61570	31362				71975	64640	0	4	1	2
P0A794	Pyridoxine 5-phosphate synthase	pdxJ	sp|P0A794|PDXJ_ECOLI Pyridoxine 5-phosphate synthase OS=Escherichia coli (strain K12) OX=83333 GN=pdxJ PE=1 SV=2	8	39.5	26.384	1177600	151460	285940	198790			583.57	23217				3004800	1222500	2408100	995970	893160	1051600	985940	663030	75103	61958	145640	192070	147110	121760	186950	205220	81302	15931	213560	89059	21392	44080	23778	807.83	56369	434.11	68679	60733	3	2	2	1
P0A8R0;C5A096;B1XB95	Regulator of ribonuclease activity A	rraA	sp|P0A8R0|RRAA_ECOLI Regulator of ribonuclease activity A OS=Escherichia coli (strain K12) OX=83333 GN=rraA PE=1 SV=1;sp|C5A096|RRAA_ECOBW Regulator of ribonuclease activity A OS=Escherichia coli (strain K12 / MC4100 / BW2952) OX=595496 GN=rraA PE=3 SV=1;s	3	30.4	17.36	1743500	264530	529460	408970	161660			86753				2611900	2047000	2732600	2300400	2292000	1699800	885750	578950			135430	255530	311440	187670	64447	96774	72949	76836	284310	280790	360830	77637	206600	128430	308460	137060	230580	59008	3	2	3	2
P0AED9	DNA-cytosine methyltransferase	dcm	sp|P0AED9|DCM_ECOLI DNA-cytosine methyltransferase OS=Escherichia coli (strain K12) OX=83333 GN=dcm PE=1 SV=1	3	5.9	53.464	28769	271020	172850	250730					28871			38339	42188	244930	189350	12748	36870	13386	25762	5061.8	36192	119610	125230	11711	49601	34902	11186	15811	25936	61758		56619				35919	30904			0	0	0	1
P76291;C4ZQF5;B1XHD9	tRNA (mo5U34)-methyltransferase	cmoB	sp|P76291|CMOB_ECOLI tRNA U34 carboxymethyltransferase OS=Escherichia coli (strain K12) OX=83333 GN=cmoB PE=1 SV=1;sp|C4ZQF5|CMOB_ECOBW tRNA U34 carboxymethyltransferase OS=Escherichia coli (strain K12 / MC4100 / BW2952) OX=595496 GN=cmoB PE=3 SV=1;sp|B1XH	6	20.4	37.006	142330		14962	10641								805290	608050	413980	309560	372840	308640	291040	138310	5873.3	7123.7	18002				3986.1				39137	12659									0	0	0	0
P77258	N-ethylmaleimide reductase	nemA	sp|P77258|NEMA_ECOLI N-ethylmaleimide reductase OS=Escherichia coli (strain K12) OX=83333 GN=nemA PE=2 SV=1	5	18.6	39.516			51653	29488								482180	388500	567490	503310	377500	354210	245620	150120			34343	28149		67112	27912	28744			93427	82881								42730	0	0	2	0
P0AD49	Ribosome-associated inhibitor A	raiA	sp|P0AD49|YFIA_ECOLI Ribosome-associated inhibitor A OS=Escherichia coli (strain K12) OX=83333 GN=raiA PE=1 SV=2	6	65.5	12.784	721410	331730	271200	90240				1261900	914910	117340	172620	7393800	1778300	9346700	863470	663240	553660	251890				417750	59710			1687400	1070100	1337300	950940	329770		5307100	3067100	3355500	2508100	2768200	1964100	1208900	622730	0	1	2	0
P30177	Uncharacterized protein YbiB	ybiB	sp|P30177|YBIB_ECOLI Uncharacterized protein YbiB OS=Escherichia coli (strain K12) OX=83333 GN=ybiB PE=1 SV=1	6	26.9	35.048	305610	30988							23928			919800	794480	598220	278880	798380	620820	394800	104390			21532	26425			65961		62652	99494	62281	57860						39765	70613		0	0	0	0
P0A7Y0;C4ZYJ0;B1XB41	Ribonuclease 3	rnc	sp|P0A7Y0|RNC_ECOLI Ribonuclease 3 OS=Escherichia coli (strain K12) OX=83333 GN=rnc PE=1 SV=1;sp|C4ZYJ0|RNC_ECOBW Ribonuclease 3 OS=Escherichia coli (strain K12 / MC4100 / BW2952) OX=595496 GN=rnc PE=3 SV=1;sp|B1XB41|RNC_ECODH Ribonuclease 3 OS=Escherichia	13	50.4	25.55	1334700	201040	10210000	530080	39388	53935	30743	29755	6582.1	2359	23527	34317000	35943000	27257000	28186000	18968000	26059000	16604000	19843000	68637	85931	382610	187280	400280	298500	175730	68818	8256600	10422000	140500	59252	17515	29225	5995.2	5308.2	36607		58818	25809	7	1	5	4
P0A8G6;C4ZQD2;B1X9C5	NAD(P)H dehydrogenase (quinone)	wrbA;BWG_0858;ECDH10B_1076	sp|P0A8G6|NQOR_ECOLI NAD(P)H dehydrogenase (quinone) OS=Escherichia coli (strain K12) OX=83333 GN=wrbA PE=1 SV=2;sp|C4ZQD2|NQOR_ECOBW NAD(P)H dehydrogenase (quinone) OS=Escherichia coli (strain K12 / MC4100 / BW2952) OX=595496 GN=BWG_0858 PE=3 SV=1;sp|B1X9	11	57.6	20.845	2226900	951470	1825900	1781000	70895	172390	80736	309530	313120			7998100	6641300	7396200	5499800	5368000	5635700	6316000	6647300	51359	460380	1210600	707430	859190	425730	157970	188680	294550	255760	1363900	487860	124110	94968	125830	21811	158700	26398	652880	104350	4	6	15	7
P14407	Fumarate hydratase class I, anaerobic	fumB	sp|P14407|FUMB_ECOLI Fumarate hydratase class I, anaerobic OS=Escherichia coli (strain K12) OX=83333 GN=fumB PE=1 SV=2	6	13.3	60.105		309120	49520	223930															18816		12151		278120	40772		11843	11976					48243	34119		83181	37805	41025			0	0	0	0
P0AC59	Glutaredoxin-2	grxB	sp|P0AC59|GLRX2_ECOLI Glutaredoxin 2 OS=Escherichia coli (strain K12) OX=83333 GN=grxB PE=1 SV=1	3	18.6	24.35	762770											1719800	1029300	2031000	913670	1181400	1102900	835080								154050				323910	260090									0	0	0	0
P32695	tRNA-dihydrouridine synthase A	dusA	sp|P32695|DUSA_ECOLI tRNA-dihydrouridine(20/20a) synthase OS=Escherichia coli (strain K12) OX=83333 GN=dusA PE=1 SV=4	11	43.2	38.467	440520	221230	169260	83448					4380.3	7229.3		1123000	1032800	844660	430470	1252900	766590	1019000	421240	16496	71968	151360	36506			14784	4352.4	3600.7	354.08	12381								16096		2	2	0	0
P26616;C4ZWP8;B1XE70	NAD-dependent malic enzyme	maeA	sp|P26616|MAO1_ECOLI NAD-dependent malic enzyme OS=Escherichia coli (strain K12) OX=83333 GN=maeA PE=1 SV=4;sp|C4ZWP8|MAO1_ECOBW NAD-dependent malic enzyme OS=Escherichia coli (strain K12 / MC4100 / BW2952) OX=595496 GN=maeA PE=3 SV=1;sp|B1XE70|MAO1_ECODH	17	45.3	63.197	636980	105590	312250	249350	31540	8726.6	21560	28724	51157			4262800	3311300	3265800	1756700	1471000	1652400	1633300	1183700	221140	115780	173890	241060	67987	31441	152880	115540	226760	80600	276070	12253	43669	49459	36065			100740	172560	47201	0	1	10	4
P46853	Uncharacterized oxidoreductase YhhX	yhhX	sp|P46853|YHHX_ECOLI Uncharacterized oxidoreductase YhhX OS=Escherichia coli (strain K12) OX=83333 GN=yhhX PE=1 SV=1	4	14.8	38.765				27969								357270	302880	414160	319480	264940	236620	203000	143050			14845					14935	17024		23915	26094									0	0	0	0
P0AAC8;C4ZXA3;B1XB03	Iron-binding protein IscA	iscA	sp|P0AAC8|ISCA_ECOLI Iron-binding protein IscA OS=Escherichia coli (strain K12) OX=83333 GN=iscA PE=1 SV=1;sp|C4ZXA3|ISCA_ECOBW Iron-binding protein IscA OS=Escherichia coli (strain K12 / MC4100 / BW2952) OX=595496 GN=iscA PE=3 SV=1;sp|B1XB03|ISCA_ECODH Ir	5	47.7	11.556	1414300	138330	468680	447270				49803				2187400	1750200	7086200	2374000	1874500	1290900	670550	611830			190340	242960		72011	165540	88420	47560			83918		98007			55349				1	0	1	1
P05459;C4ZVL3;B1X931	Erythronate-4-phosphate dehydrogenase	pdxB	sp|P05459|PDXB_ECOLI Erythronate-4-phosphate dehydrogenase OS=Escherichia coli (strain K12) OX=83333 GN=pdxB PE=2 SV=2;sp|C4ZVL3|PDXB_ECOBW Erythronate-4-phosphate dehydrogenase OS=Escherichia coli (strain K12 / MC4100 / BW2952) OX=595496 GN=pdxB PE=3 SV=1	17	56.1	41.367	300110	171770	133100	121870	8416.4							2576600	1510600	2389300	1409000	1343500	1357100	1763500	717790	45715	38035	90647	145960	57950	27352	31793	18164			346720	208380					33746		135820		1	0	1	1
P04825	Aminopeptidase N	pepN	sp|P04825|AMPN_ECOLI Aminopeptidase N OS=Escherichia coli (strain K12) OX=83333 GN=pepN PE=1 SV=2	23	38.6	98.918	451330	98507	140170	193270	59638	16535				4257.9		3783600	1151000	1532500	850740	936730	700390	1139700	709440	30106	61461	61844	76536	51196	54284	26326	37841	70858	11151	91754	112310		7337.4					79736	11779	3	3	3	4
P0ABH0	Cell division protein FtsA	ftsA	sp|P0ABH0|FTSA_ECOLI Cell division protein FtsA OS=Escherichia coli (strain K12) OX=83333 GN=ftsA PE=1 SV=1	4	14.5	45.329	212580	191400	84047	70455								409840	374120	510600	154470	299760	189160	263720	92274	33704		386470	39019	402560		2023.6	1235.1	95085	4578.2									158390		1	1	1	1
P0AFR4	Uncharacterized protein YciO	yciO	sp|P0AFR4|YCIO_ECOLI Uncharacterized protein YciO OS=Escherichia coli (strain K12) OX=83333 GN=yciO PE=1 SV=1	5	34.5	23.211	371880	365620	306350	410620				42022				1176500	1399800	1567000	550450	1605700	1186200	1044700	342640			288950				149960	34792	211970	100350	88295	49354					47627		141670		0	0	0	2
P0AB52	Protein YchN	ychN	sp|P0AB52|YCHN_ECOLI Protein YchN OS=Escherichia coli (strain K12) OX=83333 GN=ychN PE=1 SV=1	2	29.1	12.693	783060	126240	146350	259110	29963							555540	518080	1725700	507410	907270	543500	556940	172200		40600	73430				153220	64848	95436		151290	169370							63958		0	0	1	0
P76177	Protein YdgH	ydgH	sp|P76177|YDGH_ECOLI Protein YdgH OS=Escherichia coli (strain K12) OX=83333 GN=ydgH PE=1 SV=1	9	38.2	33.903	793190	101970	152140	147570				8704.9	101220			1384800	875370	2217900	1390500	1238600	1104500	812500	480110		6992	111160	93948	33325	32056	62782	61911	10901	46658	106620	94727		44950	68804		53849	58375		5642.4	1	2	4	1
P37666;C4ZXE2;B1X8G8	Glyoxylate/hydroxypyruvate reductase B	ghrB	sp|P37666|GHRB_ECOLI Glyoxylate/hydroxypyruvate reductase B OS=Escherichia coli (strain K12) OX=83333 GN=ghrB PE=1 SV=3;sp|C4ZXE2|GHRB_ECOBW Glyoxylate/hydroxypyruvate reductase B OS=Escherichia coli (strain K12 / MC4100 / BW2952) OX=595496 GN=ghrB PE=3 SV	6	21.3	35.395	402100	483030	100470	1507200						2673.2		1086100	717310	917070	390650	565000	376980	614400	268610	62867	650550	112600	110900			51510	3206	5100.4		62722	50112									0	0	0	0
P23721;C4ZQ33;B1X847	Phosphoserine aminotransferase	serC	sp|P23721|SERC_ECOLI Phosphoserine aminotransferase OS=Escherichia coli (strain K12) OX=83333 GN=serC PE=1 SV=4;sp|C4ZQ33|SERC_ECOBW Phosphoserine aminotransferase OS=Escherichia coli (strain K12 / MC4100 / BW2952) OX=595496 GN=serC PE=3 SV=1;sp|B1X847|SER	8	27.6	39.783	417310	122500	201550	214940	28831			32973	11374	12870	11327	1669800	1400400	1309800	403090	971940	802900	1139100	521210	11780	17005	167190	120110	19903	71148		34644	30413		51527	30477					49886	31728	36185		0	0	1	0
P60390;C4ZQ04;B1XC59	Ribosomal RNA small subunit methyltransferase H	rsmH	sp|P60390|RSMH_ECOLI Ribosomal RNA small subunit methyltransferase H OS=Escherichia coli (strain K12) OX=83333 GN=rsmH PE=1 SV=1;sp|C4ZQ04|RSMH_ECOBW Ribosomal RNA small subunit methyltransferase H OS=Escherichia coli (strain K12 / MC4100 / BW2952) OX=5954	8	32.6	34.877	252390	131140	223200	180490				48341	36848			1243900	1040000	1457600	1057900	993910	834060	745200	774490		15624	135550	150630	226450	345290	100570	44630	20307	20125	92549	91201							84044		0	0	3	0
P0ABZ4	3-deoxy-D-manno-octulosonate 8-phosphate phosphatase KdsC	kdsC	sp|P0ABZ4|KDSC_ECOLI 3-deoxy-D-manno-octulosonate 8-phosphate phosphatase KdsC OS=Escherichia coli (strain K12) OX=83333 GN=kdsC PE=1 SV=1	5	41.5	19.997	637920	76850		280510				206760	50408			3086900	2574700	2483100	801980	2759100	1376200	1598400	121590			38599				73015	80622	87142			66015						46779	120720		0	0	0	0
Q59385	Copper-exporting P-type ATPase A	copA	sp|Q59385|COPA_ECOLI Copper-exporting P-type ATPase OS=Escherichia coli (strain K12) OX=83333 GN=copA PE=1 SV=4	5	6.4	87.872	67256	15150	12232	13070		21338	12563			5301.7	17948	48335000	60480	42399000	26884	36250000	12759	50918	16090	3736.3		4060.9	2131.2	14227	10584	6586.8	1160	19752	22344	26094	9747.9	8078.9						18055	5457.4	0	0	0	0
P25522;C4ZYY4;B1X9T5	tRNA modification GTPase MnmE	mnmE	sp|P25522|MNME_ECOLI tRNA modification GTPase MnmE OS=Escherichia coli (strain K12) OX=83333 GN=mnmE PE=1 SV=3;sp|C4ZYY4|MNME_ECOBW tRNA modification GTPase MnmE OS=Escherichia coli (strain K12 / MC4100 / BW2952) OX=595496 GN=mnmE PE=3 SV=1;sp|B1X9T5|MNME_	10	28.2	49.23	55098	48322	57315	86017								747190	200930	592390	314830	221320	349540	143660	130990	20124	4686	10972		25834	33929	6352.2		4327.6		16636	29177		49082							0	0	0	0
P31119;C4ZZY9;B1XDP2	Bifunctional protein Aas;2-acylglycerophosphoethanolamine acyltransferase;Acyl-[acyl-carrier-protein] synthetase	aas	sp|P31119|AAS_ECOLI Bifunctional protein Aas OS=Escherichia coli (strain K12) OX=83333 GN=aas PE=1 SV=2;sp|C4ZZY9|AAS_ECOBW Bifunctional protein Aas OS=Escherichia coli (strain K12 / MC4100 / BW2952) OX=595496 GN=aas PE=3 SV=1;sp|B1XDP2|AAS_ECODH Bifunctio	7	9.2	80.699	705730	7218.5	4798.4	10013					1953.9			1229000	78780	29349	31888	30672	44218	5155.5	13319		786.53	2971.5	1405.8		13058		1968.5	6041.6		6744.1		5219.8	4373.8	4774.2	4727	3655.8	3473.5		8237	1	0	2	0
P0A8V6;C4ZTM8;B1XA74	Fatty acid metabolism regulator protein	fadR	sp|P0A8V6|FADR_ECOLI Fatty acid metabolism regulator protein OS=Escherichia coli (strain K12) OX=83333 GN=fadR PE=1 SV=2;sp|C4ZTM8|FADR_ECOBW Fatty acid metabolism regulator protein OS=Escherichia coli (strain K12 / MC4100 / BW2952) OX=595496 GN=fadR PE=3	7	33.9	26.968	319730	102070	331970	610710		62872	29253	51476	29413			1793400	1267600	1513100	828600	944530	734060	595780	358140	40564	29681	177820	97035	78384	40390	147510	174230	160010	56570	250460	77380	39032	100650	84610	1151600	144100	143210	213560	150440	0	1	2	3
P28904	Trehalose-6-phosphate hydrolase	treC	sp|P28904|TREC_ECOLI Trehalose-6-phosphate hydrolase OS=Escherichia coli (strain K12) OX=83333 GN=treC PE=1 SV=3	5	11.1	63.837		7497.7										226530	142600	396870	156040	18415	16795	19238	39549											36695										0	0	0	0
P52095	Lysine decarboxylase, constitutive	ldcC	sp|P52095|DCLZ_ECOLI Constitutive lysine decarboxylase OS=Escherichia coli (strain K12) OX=83333 GN=ldcC PE=1 SV=2	12	19.8	80.589	35755	21186	12990	109140								1248200	631110	1069500	525910	804130	624440	953090	729100	2774.4		6306.1	6771.6	7453.3			269.48			17914			9689.8							0	0	0	0
P22188	UDP-N-acetylmuramoyl-L-alanyl-D-glutamate--2,6-diaminopimelate ligase	murE	sp|P22188|MURE_ECOLI UDP-N-acetylmuramoyl-L-alanyl-D-glutamate--2,6-diaminopimelate ligase OS=Escherichia coli (strain K12) OX=83333 GN=murE PE=1 SV=2	11	40	53.343	608970	218400	261150	312550	21724	63367	21858	41121	29441			2023800	1442000	1983500	1082000	1052600	1081000	1096700	662200	14236		133480	124700	49388	7129.7	32496	52579	28652	66632	140470	96689		13335			4281.5		54392	29563	1	1	3	7
P30850;C4ZTY2;B1XBN7	Exoribonuclease 2	rnb	sp|P30850|RNB_ECOLI Exoribonuclease 2 OS=Escherichia coli (strain K12) OX=83333 GN=rnb PE=1 SV=3;sp|C4ZTY2|RNB_ECOBW Exoribonuclease 2 OS=Escherichia coli (strain K12 / MC4100 / BW2952) OX=595496 GN=rnb PE=3 SV=1;sp|B1XBN7|RNB_ECODH Exoribonuclease 2 OS=Es	24	51.6	72.49	506420	193550	301910	329780	5332.6			24770	1384.3	8160.2	31010	2191800	1953300	1964900	1024800	1865100	1252100	1748600	1088100	86026	155740	170720	484020	326480	365210	108670	31890	90219	49849	107510	178920		29573		9001	27278	9513.5	27647	15069	0	1	3	2
P0AF08	Protein mrp	mrp	sp|P0AF08|APBC_ECOLI Iron-sulfur cluster carrier protein OS=Escherichia coli (strain K12) OX=83333 GN=mrp PE=3 SV=1	7	20.3	39.938	652610		132020	19283				15985	56682			2015800	1538300	2169600	1330500	1566200	1212400	997610	218570	80174	12431	132910	104010	84861		11676	77459	109760		35860								76095		0	0	0	0
A5A613	Uncharacterized protein YciY	yciY	sp|A5A613|YCIY_ECOLI Uncharacterized protein YciY OS=Escherichia coli (strain K12) OX=83333 GN=yciY PE=3 SV=1	2	29.8	7.1023	203820		1054300	942740		492720		657210	518180			1825000	643380	1193400		2054800	707980	1853000	433530			525900	203470	441250		1298100	852160	1259400		1206900		804390		722230	321410	690230		756360	437330	0	0	3	1
P0AEB7	RutC family protein YoaB	yoaB	sp|P0AEB7|YOAB_ECOLI RutC family protein YoaB OS=Escherichia coli (strain K12) OX=83333 GN=yoaB PE=3 SV=1	2	21.9	12.493	2270700	206440	107020	67786					104210			3070500	2014000	3554900	1563700	4491400	3179700	2058300	313940			73682	101820			317390	419750	178560	244440		24691					121980	164970	223630		1	3	4	2
P0AFQ7	Uncharacterized deoxyribonuclease YcfH	ycfH	sp|P0AFQ7|YCFH_ECOLI Uncharacterized metal-dependent hydrolase YcfH OS=Escherichia coli (strain K12) OX=83333 GN=ycfH PE=1 SV=1	7	34	29.808	125700	16496	55171	19809			12750					1015300	600570	634820	411810	394290	668510	192770	77119					14434	34976	9827	36191			47594			178860						22260	0	0	0	0
P33030	Uncharacterized protein YeiR	yeiR	sp|P33030|YEIR_ECOLI Zinc-binding GTPase YeiR OS=Escherichia coli (strain K12) OX=83333 GN=yeiR PE=1 SV=2	5	20.1	36.113		18240	24385	60723	6962.7				9312.1			387030	73088	385460	412140	161460	268150	152420	221350			16525	52887	20140	44702	12532	11048		31753	31831	36359								5412.8	0	0	1	0
P51025;B1XEU8	S-formylglutathione hydrolase FrmB	frmB	sp|P51025|SFGH1_ECOLI S-formylglutathione hydrolase FrmB OS=Escherichia coli (strain K12) OX=83333 GN=frmB PE=1 SV=2;sp|B1XEU8|SFGH1_ECODH S-formylglutathione hydrolase FrmB OS=Escherichia coli (strain K12 / DH10B) OX=316385 GN=frmB PE=3 SV=1	4	26	31.424		44764	124190	60604								715810	504080	709610	564970	466000	283020	386490	582780	29368		40649								138980										0	0	2	0
P0A9T0	D-3-phosphoglycerate dehydrogenase	serA	sp|P0A9T0|SERA_ECOLI D-3-phosphoglycerate dehydrogenase OS=Escherichia coli (strain K12) OX=83333 GN=serA PE=1 SV=2	3	7.3	44.175	1449200	622500	484150	255840	267220	215460		173320	125030			458410	339170	355070	317570	182530	231690	156310	200120	172090	153040	250470	303860	405480	551720	139490	251220	162700	270080	260700			335060		166020	207700	214810		194920	0	0	1	0
P07862	D-alanine--D-alanine ligase B	ddlB	sp|P07862|DDLB_ECOLI D-alanine--D-alanine ligase B OS=Escherichia coli (strain K12) OX=83333 GN=ddlB PE=1 SV=3	8	32	32.839	244870	36445	102570	83241								1755700	1688300	1966800	1044900	1616600	1245700	1155200	249530	17329		24544			114700	83997	20751	12791		81587	41520			2371.9				126000		0	0	0	0
P0A9Q9	Aspartate-semialdehyde dehydrogenase	asd	sp|P0A9Q9|DHAS_ECOLI Aspartate-semialdehyde dehydrogenase OS=Escherichia coli (strain K12) OX=83333 GN=asd PE=1 SV=1	9	33.5	40.017	737890	226960	325810	335100		24136		265330	83723			3740900	3881300	2943000	697460	2332100	1422600	2672000	881590	72242	57424	206330	136430	156300	139340	308790	18991	553340	73393	808970	514230							319810	81042	0	1	2	1
P05824	DNA repair protein RecN	recN	sp|P05824|RECN_ECOLI DNA repair protein RecN OS=Escherichia coli (strain K12) OX=83333 GN=recN PE=1 SV=2	2	4.7	61.396			3867.7	4075.8		25216		25673	37054			19258	11752	11927	10172	7680.5	10838		8112				1307.3	94351	139540	24555				472310	464190	117730	50017	180350	133690	59395	103310		33915	0	0	0	0
P21367	Uncharacterized protein YcaC	ycaC	sp|P21367|YCAC_ECOLI Probable hydrolase YcaC OS=Escherichia coli (strain K12) OX=83333 GN=ycaC PE=1 SV=1	9	55.3	23.1	4759400	3042900	1762500	984230		112340	230870	12235	7098			11903000	8154000	8182000	3364500	7503900	6238600	9001600	7116400	418930	252300	1276100	892370	1270500	1265600	459580	635400	976560	819790	44855	68832	351160	42438	306420				216600	266830	7	5	4	0
P0A7C2;C5A136;B1XC42	LexA repressor	lexA	sp|P0A7C2|LEXA_ECOLI LexA repressor OS=Escherichia coli (strain K12) OX=83333 GN=lexA PE=1 SV=1;sp|C5A136|LEXA_ECOBW LexA repressor OS=Escherichia coli (strain K12 / MC4100 / BW2952) OX=595496 GN=lexA PE=3 SV=1;sp|B1XC42|LEXA_ECODH LexA repressor OS=Escher	3	18.3	22.357								41651				24580	6660.5		4269.2	19708	7380.6		3197.5	4491.1	24604	6072.4	5130.7			33886	129910	60652			159160			34904		37632			379620	0	0	0	0
P19926	Glucose-1-phosphatase	agp	sp|P19926|AGP_ECOLI Glucose-1-phosphatase OS=Escherichia coli (strain K12) OX=83333 GN=agp PE=1 SV=1	4	11.9	45.682	254460	64487	126420	55242			13406	8928				733460	550140	501610	414170	325460	365960	485390	381140	539810	78372	57709	19717	509920	643300	27325	12223	23834	21010	47458	46415	40488	57932			10102		15777	9597.8	0	2	2	1
P69222	Translation initiation factor IF-1	infA	sp|P69222|IF1_ECOLI Translation initiation factor IF-1 OS=Escherichia coli (strain K12) OX=83333 GN=infA PE=1 SV=2	3	69.4	8.2495	11288000	3440900	3169500	3614600		437040		591610	581820			13328000	9394200	21255000	12310000	24791000	16531000	11034000	4462800	169550		5298600	2941800	1147600		2157800	842850	467790	671380	1358200	770060				298690	316940	713090	330580	654710	5	1	1	1
Q46856	Alcohol dehydrogenase YqhD	yqhD	sp|Q46856|YQHD_ECOLI Alcohol dehydrogenase YqhD OS=Escherichia coli (strain K12) OX=83333 GN=yqhD PE=1 SV=1	5	20.9	42.097	213410	54042	23591	46911	13863							1017800	791160	997000	406800	498220	366690	406890	93505	8109.4	5054.5	20727	42986			10906	17393	85063	11685	34306	29511							78751		0	0	0	0
P03004;C4ZYX9	Chromosomal replication initiator protein DnaA	dnaA	sp|P03004|DNAA_ECOLI Chromosomal replication initiator protein DnaA OS=Escherichia coli (strain K12) OX=83333 GN=dnaA PE=1 SV=2;sp|C4ZYX9|DNAA_ECOBW Chromosomal replication initiator protein DnaA OS=Escherichia coli (strain K12 / MC4100 / BW2952) OX=595496	6	24.4	52.55	46285		29948	8860.6					33140			191780	300650	229230	74975	113050		260460	34373			18786			10036	40193		75500	41475	13277		26394	162390					44669	11465	0	0	2	0
P0AD05	Uncharacterized protein YecA	yecA	sp|P0AD05|YECA_ECOLI Uncharacterized protein YecA OS=Escherichia coli (strain K12) OX=83333 GN=yecA PE=4 SV=1	4	27.6	25.039	155370	3971.5	261940	147860				17979				1094600	609530	545660	394650	675570	255050	514760				6699	14400	111490		6877	7661.3			123770						31306	42012		257840	0	0	1	0
P0AFU8	Riboflavin synthase	ribC	sp|P0AFU8|RISA_ECOLI Riboflavin synthase OS=Escherichia coli (strain K12) OX=83333 GN=ribC PE=1 SV=1	6	32.4	23.445	777800	271480	174200	133840					23489			1993600	1766100	2052600	1731100	2186600	1832900	1515300	1511600	71601	42755	257110	180260			118870	140740			107010									270240	0	0	0	0
P37744;P61887	Glucose-1-phosphate thymidylyltransferase 1	rmlA1	sp|P37744|RMLA1_ECOLI Glucose-1-phosphate thymidylyltransferase 1 OS=Escherichia coli (strain K12) OX=83333 GN=rfbA PE=1 SV=2	17	53.6	32.693	1383600	913730	514020	1208700	76193	60201	4633.8	40219	67700			3298500	2496100	4005900	2799100	3054900	3139800	1826100	1206800	112920	82418	307590	819230	59265	76291	174080	72529	109500		265810	285270	15038		18521		35586		142690	57995	6	2	1	7
P25437	S-(hydroxymethyl)glutathione dehydrogenase	frmA	sp|P25437|FRMA_ECOLI S-(hydroxymethyl)glutathione dehydrogenase OS=Escherichia coli (strain K12) OX=83333 GN=frmA PE=1 SV=3	11	42	39.359	976230	138420	532830	466690	153660	48790		48406	26790			6865100	2878800	4039600	2021900	2655500	2388400	2078700	2098500	442560	565420	688850	542160	412780	255020	354630	231160	235050	167820	257270	114330	24452	73327	48499	41816	45640	27680	359180	207390	1	1	2	0
P0AGJ2	tRNA (guanosine(18)-2-O)-methyltransferase	trmH	sp|P0AGJ2|TRMH_ECOLI tRNA (guanosine(18)-2-O)-methyltransferase OS=Escherichia coli (strain K12) OX=83333 GN=trmH PE=1 SV=1	3	18.3	25.343												316120	227710	343480	202490	256120	227820	151980																						0	0	0	0
P0AFM6	Phage shock protein A	pspA	sp|P0AFM6|PSPA_ECOLI Phage shock protein A OS=Escherichia coli (strain K12) OX=83333 GN=pspA PE=1 SV=2	9	46.8	25.493	261160	76260	232730	163240		546070	133730	610640	317930	46381	28008	1065600	574090	949430	393010	634230	382540	46929				302330	146080			1571900	1161100	1909700	1244600	599090	127050	1495000	1267900	927280	598030	1123900	745750	1517500	585050	0	0	2	0
P09155	Ribonuclease D	rnd	sp|P09155|RND_ECOLI Ribonuclease D OS=Escherichia coli (strain K12) OX=83333 GN=rnd PE=1 SV=1	10	37.6	42.734	380860	25936	75553	39551		128360		32521				2213900	398170	2334800	797560	1034500	577080	1513600	69008	13591	10417	44945	50156			149890	152200	23634		72701	32922			113070					12060	0	0	1	0
P0A9J6	Ribokinase	rbsK	sp|P0A9J6|RBSK_ECOLI Ribokinase OS=Escherichia coli (strain K12) OX=83333 GN=rbsK PE=1 SV=1	6	25.9	32.29		110290		5632.5								1369300	1238600	1651100	1238400	552770	528420	318800	149840	34407	20951		48954	54537	94572	63457	27403			78098	71674							177100		0	0	0	0
P0A6T5;C4ZU03;B1X7P1	GTP cyclohydrolase 1	folE	sp|P0A6T5|GCH1_ECOLI GTP cyclohydrolase 1 OS=Escherichia coli (strain K12) OX=83333 GN=folE PE=1 SV=2;sp|C4ZU03|GCH1_ECOBW GTP cyclohydrolase 1 OS=Escherichia coli (strain K12 / MC4100 / BW2952) OX=595496 GN=folE PE=3 SV=1;sp|B1X7P1|GCH1_ECODH GTP cyclohyd	12	47.3	24.83	1006800	436250	675210	452900	42645	52945	27922	68985				5392500	2464900	4864800	3277500	2350400	2142500	2183800	2517300	348090	200610	439670	473230	445190	340000	208110	23796	141100	28234	352860	519590	19427		8031.3	20850	34245	16888	158990	136100	0	1	3	1
P0AEM9	Cystine-binding periplasmic protein	fliY	sp|P0AEM9|FLIY_ECOLI L-cystine-binding protein FliY OS=Escherichia coli (strain K12) OX=83333 GN=fliY PE=1 SV=1	9	41	29.039	213270	37149	257340	68166	430860			10402	8614.8		42624	724110	358140	943730	775800	502660	608240	467660	403190	823510	471150	183830	252650	701680	11324	60037	81699			540620		23996		21709	6586.9	20613	5515.7	13337	4145.4	2	0	2	0
P08192	Bifunctional protein FolC;Folylpolyglutamate synthase;Dihydrofolate synthase	folC	sp|P08192|FOLC_ECOLI Dihydrofolate synthase/folylpolyglutamate synthase OS=Escherichia coli (strain K12) OX=83333 GN=folC PE=1 SV=2	10	35.8	45.405	108700	65934	206070	265100	26639							1258600	1305500	1365300	624850	1599500	753620	1237500	600490	12800		77396		64038	32228					179570	158690									0	0	0	0
P0A9P6	ATP-dependent RNA helicase DeaD	deaD	sp|P0A9P6|DEAD_ECOLI ATP-dependent RNA helicase DeaD OS=Escherichia coli (strain K12) OX=83333 GN=deaD PE=1 SV=2	21	45.5	70.545	138980	65450	346420	301150	64852	94140	134940	995020	815650	21531		1162000	904750	863490	504980	446830	509420	226360	500400	57882	58621	144420	124590	63357	31322	967530	892000	1917300	1157400	594210	521910	1533700	1747800	1252900	1063900	1069200	756850	6828600	3703500	0	0	2	1
P37051	Formyltetrahydrofolate deformylase	purU	sp|P37051|PURU_ECOLI Formyltetrahydrofolate deformylase OS=Escherichia coli (strain K12) OX=83333 GN=purU PE=1 SV=1	8	33.2	31.934	966180	299670	371140	318250	128000	39707			32896			3185300	1620300	2398500	906320	1067600	1063100	1313500	1010600	131830	31728	196640	154240	343340	252360	165220	130260	20372	33152	176640	602960							34255	21723	4	3	0	0
P0AEG4	Thiol:disulfide interchange protein DsbA	dsbA	sp|P0AEG4|DSBA_ECOLI Thiol:disulfide interchange protein DsbA OS=Escherichia coli (strain K12) OX=83333 GN=dsbA PE=1 SV=1	8	39.4	23.104	1441600	611410	2168800	2089600	70913	40857		127380	92826			5125100	4064100	8103500	2747900	6927900	4340900	2157700	1730700	163030	135340	1153300	845540			135270	266240	91563	33623	193620	117770	57655		32137		246130	43717	187670		1	2	9	5
P42620	Glutathionyl-hydroquinone reductase YqjG	yqjG	sp|P42620|YQJG_ECOLI Glutathionyl-hydroquinone reductase YqjG OS=Escherichia coli (strain K12) OX=83333 GN=yqjG PE=1 SV=1	5	21.3	37.386			28572	24565								658230	309500	507740	325330	214700	182570	520210	154720			13634				10240				20703										0	0	0	0
P0AEP3	UTP--glucose-1-phosphate uridylyltransferase	galU	sp|P0AEP3|GALU_ECOLI UTP--glucose-1-phosphate uridylyltransferase OS=Escherichia coli (strain K12) OX=83333 GN=galU PE=1 SV=2	9	39.4	32.942	491510	667300	635660	589800	21473	28659		84755	109290			2565000	2587800	2954500	1540500	2916800	2754800	1368100	1209200	109960		386240	137560	210390	36190	186720	88584	88370		24659		8693	7290.2				56811	31324		1	2	4	7
P76104	Uncharacterized protease YdcP	ydcP	sp|P76104|YDCP_ECOLI Uncharacterized protease YdcP OS=Escherichia coli (strain K12) OX=83333 GN=ydcP PE=1 SV=2	3	4.3	72.701	1219000	193690	314900	300460	557730	12771		46302	32763			66214	38918	293.65	212.95	57258	122110	249320	293420	295710	236220	105220	256080	2448100	2267800	45251	78702	1352.8		1574200	458430	160420	223860	199190	318280	88704	144710	111440	28058	1	0	0	0
Q46861	UPF0313 protein YgiQ	ygiQ	sp|Q46861|YGIQ_ECOLI UPF0313 protein YgiQ OS=Escherichia coli (strain K12) OX=83333 GN=ygiQ PE=3 SV=3	4	6	83.477	68783	29756	42086	27639		4623300	1754700	603630	240110	669180	877310	84086	21612	14772	12218	19646	18905	13323	2492.1	29348	40072	30294	29839	24779	39548	2348000	2399400	1344500	4797000	742920	1562.3	646720	2160.5	3199000	3009000	485970		1397600	1823	0	0	0	0
P0A6I0;C4ZQ36;B1X850	Cytidylate kinase	cmk	sp|P0A6I0|KCY_ECOLI Cytidylate kinase OS=Escherichia coli (strain K12) OX=83333 GN=cmk PE=1 SV=1;sp|C4ZQ36|KCY_ECOBW Cytidylate kinase OS=Escherichia coli (strain K12 / MC4100 / BW2952) OX=595496 GN=cmk PE=3 SV=1;sp|B1X850|KCY_ECODH Cytidylate kinase OS=Es	8	54.2	24.746	1855300	4002100	966280	765150				80149	399860		213960	3190800	3153600	4629900	2714400	4271700	3738100	1780600	1160800	211810	1453200	1540000	1263100	4626800	5620200	289860	112310	257300	156880	486620	469150	381130	369140	75788	109350	805730	827200	43527	76472	10	7	7	4
P0A6X3;C4ZR49;B1XDS3	RNA-binding protein Hfq	hfq	sp|P0A6X3|HFQ_ECOLI RNA-binding protein Hfq OS=Escherichia coli (strain K12) OX=83333 GN=hfq PE=1 SV=2;sp|C4ZR49|HFQ_ECOBW RNA-binding protein Hfq OS=Escherichia coli (strain K12 / MC4100 / BW2952) OX=595496 GN=hfq PE=3 SV=1;sp|B1XDS3|HFQ_ECODH RNA-binding	10	99	11.166	15557000	3905800	16395000	22101000	188510	2652000	1229000	6839900	3130900	2032900	2388800	47840000	24774000	55667000	31876000	47608000	37955000	51653000	42797000	1848600	1632500	15948000	12426000	12214000	10325000	8798500	6351800	33083000	29325000	14975000	8394600	2362200	5459700	3862000	3015000	6877100	8026200	20927000	11904000	9	8	10	29
P00370	NADP-specific glutamate dehydrogenase	gdhA	sp|P00370|DHE4_ECOLI NADP-specific glutamate dehydrogenase OS=Escherichia coli (strain K12) OX=83333 GN=gdhA PE=1 SV=1	4	13.4	48.581			12291	20806								159110	89551	127710	133110	81007	39140	97400	109240									10237		55015	21894									0	0	0	0
P0ABS1	RNA polymerase-binding transcription factor DksA	dksA	sp|P0ABS1|DKSA_ECOLI RNA polymerase-binding transcription factor DksA OS=Escherichia coli (strain K12) OX=83333 GN=dksA PE=1 SV=1	9	75.5	17.528	10250000	4111600	6245000	9868600		572010	701590	928040	744280		17300	33504000	23523000	40247000	29772000	28484000	30197000	11562000	14248000	203460	518380	5282000	4765500	1169100	711690	1987100	2151400	717890	330350	3635600	3581400	736150	758380	817740	331850	1025700	1001300	1482900	1034600	15	18	19	11
P77739	Uncharacterized protein YniA	yniA	sp|P77739|YNIA_ECOLI Putative kinase YniA OS=Escherichia coli (strain K12) OX=83333 GN=yniA PE=3 SV=1	5	25.2	32.458	40541											397190	237730	430760	97278	271790	152070	146870												99943	66669				60386		27866			0	0	0	0
P0AAB4	3-octaprenyl-4-hydroxybenzoate carboxy-lyase	ubiD	sp|P0AAB4|UBID_ECOLI 3-octaprenyl-4-hydroxybenzoate carboxy-lyase OS=Escherichia coli (strain K12) OX=83333 GN=ubiD PE=1 SV=1	15	39.4	55.603	250960	115740	392300	437640	6058.9	32113	34330	64871	82838			2578400	2692300	1819700	1275200	1535600	1369800	1255700	815470	53257	65558	121380	120690	181920		157380	180740	57627	157690	23903	42433	75143	45458	99469	79212	137560	43509	43375		0	1	3	0
P0AGK4	RNA-binding protein YhbY	yhbY	sp|P0AGK4|YHBY_ECOLI RNA-binding protein YhbY OS=Escherichia coli (strain K12) OX=83333 GN=yhbY PE=1 SV=1	4	42.3	10.784	36114000	5100800	13978000	13392000		124910000	52643000	22356000	19948000	38561000	53873000	9649700	6730300	14331000	7588200	4853100	1949500	3892800	2134800	4172700	1557600	15079000	20736000	13256000	12140000	104760000	125330000	83867000	178270000	95057000	73125000	72727000	67324000	45147000	19194000	53918000	17703000	87401000	79262000	1	1	8	9
P15042;B1XA82	DNA ligase	ligA	sp|P15042|DNLJ_ECOLI DNA ligase OS=Escherichia coli (strain K12) OX=83333 GN=ligA PE=1 SV=2;sp|B1XA82|DNLJ_ECODH DNA ligase OS=Escherichia coli (strain K12 / DH10B) OX=316385 GN=ligA PE=3 SV=1	18	35.3	73.605	149950	25646	132380	109070	12402	17876	6326.7	6641.4	18806			1495200	867580	1452200	803430	826720	802070	735650	438260	11853	7753.4	42465	76038	11397	43915	28260	75673	81216	54292	77349	72096		13963			7792.9		61481	2463.2	1	2	6	6
P0A6P7;C5A033	Probable GTP-binding protein EngB	engB	sp|P0A6P7|ENGB_ECOLI Probable GTP-binding protein EngB OS=Escherichia coli (strain K12) OX=83333 GN=engB PE=1 SV=1;sp|C5A033|ENGB_ECOBW Probable GTP-binding protein EngB OS=Escherichia coli (strain K12 / MC4100 / BW2952) OX=595496 GN=engB PE=3 SV=1	9	43.3	23.561	1665500	369160	985450	936440		132710		272520	35105			5061100	3288300	5249000	3182200	1519300	4233400	2684300	2298400	206630	101390	549020	227620	243350	272770	448730	167770	1400300	337690	609270	46389	47330	43703	34797	78613	392720	66178	705840	42995	1	3	2	4
P37146	Ribonucleoside-diphosphate reductase 2 subunit beta	nrdF	sp|P37146|RIR4_ECOLI Ribonucleoside-diphosphate reductase 2 subunit beta OS=Escherichia coli (strain K12) OX=83333 GN=nrdF PE=1 SV=2	1	3.1	36.443	10719	2453.4	6572.8									90417	20260	33498	24020	8838.7	11667	10056	9093.7																					0	0	0	0
P0A6V8;C4ZVS5;B1X9R0	Glucokinase	glk	sp|P0A6V8|GLK_ECOLI Glucokinase OS=Escherichia coli (strain K12) OX=83333 GN=glk PE=1 SV=1;sp|C4ZVS5|GLK_ECOBW Glucokinase OS=Escherichia coli (strain K12 / MC4100 / BW2952) OX=595496 GN=glk PE=3 SV=1;sp|B1X9R0|GLK_ECODH Glucokinase OS=Escherichia coli (st	6	22.7	34.723	277040	79574	104070	43320	25122						103790	1425700	850030	942780	714820	489380	620180	570560	321210	23112	3827.2	53172	50804	19950	29570	52045	19339	37007	10583	81890	24205	5979.7		49282		130430		372170	25905	2	0	3	5
P0AGG0	Thiamine-monophosphate kinase	thiL	sp|P0AGG0|THIL_ECOLI Thiamine-monophosphate kinase OS=Escherichia coli (strain K12) OX=83333 GN=thiL PE=1 SV=1	2	7.1	35.07	76018		15353	10047			2727.6					154570	283290	240610	147790	177590	182290	132580	45956		11077					27206	41397				20077									0	0	0	3
P0A9R7	Cell division ATP-binding protein FtsE	ftsE	sp|P0A9R7|FTSE_ECOLI Cell division ATP-binding protein FtsE OS=Escherichia coli (strain K12) OX=83333 GN=ftsE PE=1 SV=1	5	40.1	24.439	252560	239430	321630	316130	8577.3				33526			361400	914160	357120	401730	204280	468540	229380	501240				90364	61800	11110		17854	182510		42256		48804	19913					265010	46932	0	1	0	0
P0A7Y8;C4ZYY1;B1X9T2	Ribonuclease P protein component	rnpA	sp|P0A7Y8|RNPA_ECOLI Ribonuclease P protein component OS=Escherichia coli (strain K12) OX=83333 GN=rnpA PE=1 SV=1;sp|C4ZYY1|RNPA_ECOBW Ribonuclease P protein component OS=Escherichia coli (strain K12 / MC4100 / BW2952) OX=595496 GN=rnpA PE=3 SV=1;sp|B1X9T2	5	42.9	13.789	1201700	1298500	2051400	1202000		95541		1078100	982890	50421		8828700	3161900	8548000	5682000	7145200	6191900	5757800	5973900	183290	51641	804370	362700	1684300	867310	1637700	828270	2110000	1084900	3587300	6630400	1358900	1334600	1392800	1178500	1063900	559020	1837500	840250	0	3	7	5
P0A9H3	Lysine decarboxylase, inducible	cadA	sp|P0A9H3|LDCI_ECOLI Inducible lysine decarboxylase OS=Escherichia coli (strain K12) OX=83333 GN=cadA PE=1 SV=1	10	18.2	81.259			3559.9	3748.3								311850	145020	306380	234330	324490	159520	413600	172420	2042.1	1833.7	1932.4	1547.8	707.44		749.01		1151.2	39619											0	0	0	0
P0AFL3	Peptidyl-prolyl cis-trans isomerase A	ppiA	sp|P0AFL3|PPIA_ECOLI Peptidyl-prolyl cis-trans isomerase A OS=Escherichia coli (strain K12) OX=83333 GN=ppiA PE=1 SV=1	6	62.6	20.431	730260	27759	257400	266810			5761.9					5227200	2554800	6704200	2364300	3561700	1724100	1789200	315090			191560	118800			240150		113920	58789								24311			0	3	2	1
P03018	DNA helicase II	uvrD	sp|P03018|UVRD_ECOLI DNA helicase II OS=Escherichia coli (strain K12) OX=83333 GN=uvrD PE=1 SV=1	3	4	81.989		8790.2	18590	54475	26168		3708.5					336740	20919	202830		75840	9925.3	97291	120260	9769.7	16799	9887.5	9877.6		43477	2853.9	5483.6	2862.1		22955	5812.9	6651.8			7759.7		7997.2			0	1	0	3
Q46824	Toxin CptA	cptA	sp|Q46824|YGFX_ECOLI Inner membrane protein YgfX OS=Escherichia coli (strain K12) OX=83333 GN=ygfX PE=1 SV=1	3	25.9	16.064	490290		483460	562220				49250	132340	30238		193940	295050	857030	233120	972910	515570			131220		388770	347540			715620	716840	103940	446520							474970	574000		134450	1	0	1	0
P14900	UDP-N-acetylmuramoylalanine--D-glutamate ligase	murD	sp|P14900|MURD_ECOLI UDP-N-acetylmuramoylalanine--D-glutamate ligase OS=Escherichia coli (strain K12) OX=83333 GN=murD PE=1 SV=3	6	20.8	46.973	207640	47376	55896	71341								619880	1324600	823300	770560	1371000	1128600	1125200	201890	11428	16330	20961	12632			54345	42947			31867							51170			0	1	1	0
P07024	Protein UshA;UDP-sugar hydrolase;5-nucleotidase	ushA	sp|P07024|USHA_ECOLI Protein UshA OS=Escherichia coli (strain K12) OX=83333 GN=ushA PE=1 SV=2	5	8.5	60.823	15267		16039	3531.6								184060	99736	143040	137540	37641	57620	131980	163160		5333.5	1193.8		23328		1904	2239.7	4621.9	2913.5	41781	10984							4447.4		0	0	1	1
P0AB01	Envelope biogenesis factor ElyC	elyC	sp|P0AB01|ELYC_ECOLI Envelope biogenesis factor ElyC OS=Escherichia coli (strain K12) OX=83333 GN=elyC PE=4 SV=1	4	14.7	28.666	106920	54745	131450	97372		147840	52466	110250	142900			627830	488280	594660	679800	221230	489510	253910	242090	61124	37339	70527	93068	132410	83591	112310	182330	264660	118600	224750	64676	265110	131260	222670	154550	142670	237920	281600	312160	2	2	2	2
P39286;C5A1F5;B1XDR5	Putative ribosome biogenesis GTPase RsgA	rsgA	sp|P39286|RSGA_ECOLI Small ribosomal subunit biogenesis GTPase RsgA OS=Escherichia coli (strain K12) OX=83333 GN=rsgA PE=1 SV=2;sp|C5A1F5|RSGA_ECOBW Small ribosomal subunit biogenesis GTPase RsgA OS=Escherichia coli (strain K12 / MC4100 / BW2952) OX=595496	8	26	39.193	237430	84315	69002	27372				1753.2				638710	384110	548330	314920	409680	397480	280900	130640			40358	6706.5			20380	22390	1972.7	1426.5	17615		9873.9						23372		0	3	1	0
P76402	UPF0339 protein YegP	yegP	sp|P76402|YEGP_ECOLI UPF0339 protein YegP OS=Escherichia coli (strain K12) OX=83333 GN=yegP PE=1 SV=2	1	17.3	12.024	1202300	252510	150520	119810			54059					981140	749870	837570	441420	672330	608800	522120	633800			212260	91059	91595		115450	116500	69061	114520	101900										5	6	0	0
P25536	Maf-like protein YhdE	yhdE	sp|P25536|YHDE_ECOLI Maf-like protein YhdE OS=Escherichia coli (strain K12) OX=83333 GN=yhdE PE=1 SV=1	4	21.3	21.515			26520									292670	197510	423620	159630	80766	150070	154510	61355			29662						15350		46628								39020		0	0	0	0
P75915	Chaperone protein YcdY	ycdY	sp|P75915|YCDY_ECOLI Chaperone protein YcdY OS=Escherichia coli (strain K12) OX=83333 GN=ycdY PE=1 SV=1	4	26.6	20.724	578390	149370	231480	157120								1744200	893800	1920200	855200	1592000	494560	538420	149490	10828		102910				91128					46334									0	2	2	1
P12758	Uridine phosphorylase	udp	sp|P12758|UDP_ECOLI Uridine phosphorylase OS=Escherichia coli (strain K12) OX=83333 GN=udp PE=1 SV=3	13	75.1	27.159	4310500	1371600	2093200	2407600	354380	413790	351150	309710	70579		117890	41984000	22540000	24678000	15896000	10052000	7009400	10140000	6187400	3818400	4646800	2787300	1403700	2371600	1381900	1950000	731530	801730	679650	7623000	3099000	809650	1522300	981960	555170	304820	160900	3124600	1863400	15	7	9	6
P0A6Q6;C4ZRS2;B1XD49	3-hydroxyacyl-[acyl-carrier-protein] dehydratase FabZ	fabZ	sp|P0A6Q6|FABZ_ECOLI 3-hydroxyacyl-[acyl-carrier-protein] dehydratase FabZ OS=Escherichia coli (strain K12) OX=83333 GN=fabZ PE=1 SV=1;sp|C4ZRS2|FABZ_ECOBW 3-hydroxyacyl-[acyl-carrier-protein] dehydratase FabZ OS=Escherichia coli (strain K12 / MC4100 / BW2	9	62.9	17.033	2738400	825040	7105600	6837500	42920	566040	261300	2438400	1186300	171620	415930	13405000	8188200	11038000	5911300	14610000	10977000	9010700	6471300	1092000	1028300	4191500	3129600	2412300	2873500	2499700	2224700	2343200	1938900	3219300	2498900	1611400	1978700	1822700	1280500	2331700	1570300	2056500	1058100	5	4	14	10
P69054	Succinate dehydrogenase cytochrome b556 subunit	sdhC	sp|P69054|DHSC_ECOLI Succinate dehydrogenase cytochrome b556 subunit OS=Escherichia coli (strain K12) OX=83333 GN=sdhC PE=1 SV=1	2	18.6	14.299			259350				253610					307690	501000	306970	168380		160460	721370	285960		192140			418720	320150	128040	227740	656720	634830				78024			155160		1119200	772610	0	0	0	0
P0A9S3	Galactitol-1-phosphate 5-dehydrogenase	gatD	sp|P0A9S3|GATD_ECOLI Galactitol 1-phosphate 5-dehydrogenase OS=Escherichia coli (strain K12) OX=83333 GN=gatD PE=1 SV=1	4	13.3	37.39	54108	22151										248240		515870	232280	29778	39772	49809	122580								12235			40666		14864						37277	32349	0	0	0	0
P0ABU5	Enhancing lycopene biosynthesis protein 2	elbB	sp|P0ABU5|ELBB_ECOLI Glyoxalase ElbB OS=Escherichia coli (strain K12) OX=83333 GN=elbB PE=1 SV=1	7	43.8	22.981	784940	16289000	5460300	3781500		64782		104690				3654700	1477000	3650000	1410500	2632900	1340700	1366700	609230		842780	3102400	2107900	2003100	2173900	225400		109490		50356	82071		101950					144310		0	0	2	0
P76559	Uncharacterized protein YpfG	ypfG	sp|P76559|YPFG_ECOLI Uncharacterized protein YpfG OS=Escherichia coli (strain K12) OX=83333 GN=ypfG PE=3 SV=1	1	6.9	38.746			53793																					407640	447670					1022400	455840									0	0	0	0
P0AED7;C4ZX46;B1XAE3	Succinyl-diaminopimelate desuccinylase	dapE	sp|P0AED7|DAPE_ECOLI Succinyl-diaminopimelate desuccinylase OS=Escherichia coli (strain K12) OX=83333 GN=dapE PE=1 SV=1;sp|C4ZX46|DAPE_ECOBW Succinyl-diaminopimelate desuccinylase OS=Escherichia coli (strain K12 / MC4100 / BW2952) OX=595496 GN=dapE PE=3 SV	3	9.3	41.269	4843.6		660.02	606.72	2152.6		228.75	933.68		309.15		100020	84721	47639		65709	10393	116500	15505	3626.1		3189.7	3090.1	1139		1128.1	201.16	357.52		6656.1										1	0	0	0
P37349	PTS-dependent dihydroxyacetone kinase, phosphotransferase subunit DhaM;Phosphocarrier protein HPr;Phosphotransferase enzyme IIA component	dhaM	sp|P37349|DHAM_ECOLI Protein-lysine deacetylase OS=Escherichia coli (strain K12) OX=83333 GN=dhaM PE=1 SV=3	4	9.7	51.448				16695								186300	161200	305420	336280	155360	195100	79040	104030								22385				17228								17713	0	0	0	0
P52643	D-lactate dehydrogenase	ldhA	sp|P52643|LDHD_ECOLI D-lactate dehydrogenase OS=Escherichia coli (strain K12) OX=83333 GN=ldhA PE=1 SV=1	9	33.7	36.534	586470	120050	415490	590750	39561		19362		55091			3713300	3303600	2386800	874700	1933600	1526600	1866700	1730400	186450	162970	297370	352090	413040		172730	134270	97265	171160	824210	293400			99482			10234	401790	127700	0	0	1	0
P0AFG8	Pyruvate dehydrogenase E1 component	aceE	sp|P0AFG8|ODP1_ECOLI Pyruvate dehydrogenase E1 component OS=Escherichia coli (strain K12) OX=83333 GN=aceE PE=1 SV=2	103	85	99.667	506220000	225200000	292530000	306350000	29478000	510720000	312170000	140320000	129430000	159810000	164050000	840230000	621100000	689880000	355040000	451900000	333450000	440740000	351690000	179600000	177550000	230260000	181160000	300800000	244030000	741210000	528420000	926510000	654240000	584330000	420390000	461530000	436510000	391230000	276640000	272320000	215110000	662060000	413310000	319	632	696	725
P16676	Sulfate/thiosulfate import ATP-binding protein CysA	cysA	sp|P16676|CYSA_ECOLI Sulfate/thiosulfate import ATP-binding protein CysA OS=Escherichia coli (strain K12) OX=83333 GN=cysA PE=1 SV=2	1	2.5	41.058	46117		38453	37407				16371	31264			37061	19852			37694	113430	147920	196790	84108	63768	11101	32553	162550	244550		47300			375580	472930	160160	156060	143360	248720	47896	68576		33446	0	0	1	3
P0AEE5	D-galactose-binding periplasmic protein	mglB	sp|P0AEE5|DGAL_ECOLI D-galactose-binding periplasmic protein OS=Escherichia coli (strain K12) OX=83333 GN=mglB PE=1 SV=1	8	32.5	35.712	1400600		30113					25933	36862		18080	1568900	1365700	2291800	1037800	2139100	495230	816370	123280			29535				31909		70145	39910	22877					43495					3	0	0	0
P26646	Probable acrylyl-CoA reductase AcuI	acuI	sp|P26646|ACUI_ECOLI Probable acrylyl-CoA reductase AcuI OS=Escherichia coli (strain K12) OX=83333 GN=acuI PE=1 SV=1	8	33	34.723	46733	37242	20430	49382								1240200	947430	1083500	615520	798680	637080	743540	343120		6565.1	28405	25967							26941								64778		0	0	0	0
P25524	Cytosine deaminase	codA	sp|P25524|CODA_ECOLI Cytosine deaminase OS=Escherichia coli (strain K12) OX=83333 GN=codA PE=1 SV=3	9	28.1	47.59	1357100	339640	471590	337090			40743	20527	24326			3506200	2123100	2917200	1691300	1580500	1322500	1823800	1197900	32830	38344	222050	144740	194420	182010	239210	99707	243220	20152	126090	52299	41504	68710	30209	31553	32371	28439	86578	159500	4	1	2	2
P0C0S1	Small-conductance mechanosensitive channel	mscS	sp|P0C0S1|MSCS_ECOLI Small-conductance mechanosensitive channel OS=Escherichia coli (strain K12) OX=83333 GN=mscS PE=1 SV=1	12	43.4	30.896	10338000	5481500	24993000	24178000		2980000	2427800	8484000	6754400	2576400	1775600	68184000	59456000	58924000	21816000	61570000	33352000	55874000	42193000	8185800	8270100	15507000	11585000	19296000	15207000	12286000	8355100	20009000	18947000	14256000	11239000	8834400	10807000	7524800	3124700	8973100	5864600	19163000	11080000	6	5	9	11
P0ADR6;C4ZZW1;B1XDL5	Ribosomal RNA large subunit methyltransferase M	rlmM	sp|P0ADR6|RLMM_ECOLI Ribosomal RNA large subunit methyltransferase M OS=Escherichia coli (strain K12) OX=83333 GN=rlmM PE=1 SV=1;sp|C4ZZW1|RLMM_ECOBW Ribosomal RNA large subunit methyltransferase M OS=Escherichia coli (strain K12 / MC4100 / BW2952) OX=5954	6	17.2	41.905	44863	76773	106820	89843				7132.5	23207	2084.4		963030	811910	1000700	492590	715200	847910	753100	405360			76535	87739	18649	53378	86199	95826	33151	73866	104440	68613			7637.8		17062	61438	42366	10372	0	0	1	0
P0ABZ6	Chaperone SurA	surA	sp|P0ABZ6|SURA_ECOLI Chaperone SurA OS=Escherichia coli (strain K12) OX=83333 GN=surA PE=1 SV=1	17	47.4	47.283	1792700	708410	2152700	2158400	20166	176450	44465	357510	442740	24814	25311	11349000	9191200	13802000	8875300	9411900	8536600	6362400	5360500	398250	358890	1116300	1212200	472280	256980	517750	471720	340610	286950	985630	713630	81540	101660	34315	81402	254450	192670	699870	192890	4	5	15	7
P63224;C4ZRV8;B1XD84	Phosphoheptose isomerase	gmhA	sp|P63224|GMHA_ECOLI Phosphoheptose isomerase OS=Escherichia coli (strain K12) OX=83333 GN=gmhA PE=1 SV=1;sp|C4ZRV8|GMHA_ECOBW Phosphoheptose isomerase OS=Escherichia coli (strain K12 / MC4100 / BW2952) OX=595496 GN=gmhA PE=3 SV=1;sp|B1XD84|GMHA_ECODH Phos	9	49	20.815	2558100	787720	1376600	795280	276780	138790	94098	161780	87449	29096		9300400	4662900	6302000	5990900	4732000	3873600	2875900	3549400	838010	467390	990910	1398500	472660	478790	492310	490720	318330	461750	921020	751410	117230	40319	29403	124350	61991	118010	369190	229460	4	3	7	3
P0ACI0	Right origin-binding protein	rob	sp|P0ACI0|ROB_ECOLI Right origin-binding protein OS=Escherichia coli (strain K12) OX=83333 GN=rob PE=1 SV=1	4	15.6	33.144	387880	54228	291020	274330		80473		118390	109940			999680	712290	662400	893940	635220	765220	622000	624200		33759	112960	131790	133930	142670	171740	142180	341320	225360	136640	12630	138230	135040	88115	69167	72853	114790	117090	100770	3	0	3	2
P27300;C4ZQ41;B1X855	Tetraacyldisaccharide 4-kinase	lpxK	sp|P27300|LPXK_ECOLI Tetraacyldisaccharide 4-kinase OS=Escherichia coli (strain K12) OX=83333 GN=lpxK PE=1 SV=2;sp|C4ZQ41|LPXK_ECOBW Tetraacyldisaccharide 4-kinase OS=Escherichia coli (strain K12 / MC4100 / BW2952) OX=595496 GN=lpxK PE=3 SV=1;sp|B1X855|L	1	3.4	35.589			21059	17851			32425	17270				67373	84407	56610	86627	41613	62204	58238	71397		7683.5	18933	24463	37601		28749	21096	43195	82377		23693				21436	39809	29288			0	0	0	0
P0AET8	7-alpha-hydroxysteroid dehydrogenase	hdhA	sp|P0AET8|HDHA_ECOLI 7-alpha-hydroxysteroid dehydrogenase OS=Escherichia coli (strain K12) OX=83333 GN=hdhA PE=1 SV=1	5	20.4	26.778	358110	96759	223160	90902		7577.8						1691300	1460300	1183500	1198800	489080	833930	664150	1321600	5083.9	62215	74305	170740	3391.6	5107.7	37503	21122	34480	68831	96705	28172			3390.4		2122	14996	29236		0	0	1	1
P0ADV7	Probable phospholipid-binding protein MlaC	mlaC	sp|P0ADV7|MLAC_ECOLI Probable phospholipid-binding protein MlaC OS=Escherichia coli (strain K12) OX=83333 GN=mlaC PE=1 SV=1	12	66.4	23.962	2947300	1078600	2680700	2711200		318440	48920	487340	542340	29882		15917000	11485000	19743000	8875000	13789000	9661600	10254000	5151300	594150	595510	2228200	1987900	563070	495470	963890	506530	794680	532150	1361000	940730	199960	87351	95719	107910	247570	150340	1074800	497330	6	6	8	5
P76290;C4ZQF4;B1XHD8	tRNA (cmo5U34)-methyltransferase	cmoA	sp|P76290|CMOA_ECOLI Carboxy-S-adenosyl-L-methionine synthase OS=Escherichia coli (strain K12) OX=83333 GN=cmoA PE=1 SV=1;sp|C4ZQF4|CMOA_ECOBW Carboxy-S-adenosyl-L-methionine synthase OS=Escherichia coli (strain K12 / MC4100 / BW2952) OX=595496 GN=cmoA PE=	8	42.9	27.776	780.13											1024500	314560	672220	64782	230280	451690	338970	95671													80202	84262	54436						0	0	0	0
P33916	Uncharacterized ABC transporter ATP-binding protein YejF	yejF	sp|P33916|YEJF_ECOLI Uncharacterized ABC transporter ATP-binding protein YejF OS=Escherichia coli (strain K12) OX=83333 GN=yejF PE=1 SV=1	3	7	58.725	65778	27277	55381	23995		31046	2347.6	35968	31661	19555	17040	310700	246150	257150	285010	216970	258260	231780	307390	5266.2		31394	39035	54386	1229.4	30209	40796	53809	80575	393750	322440	43613	49820	83695	37241	32153	52690	60528	54313	1	0	1	1
P03030	Transcriptional activator protein LysR	lysR	sp|P03030|LYSR_ECOLI Transcriptional activator protein LysR OS=Escherichia coli (strain K12) OX=83333 GN=lysR PE=4 SV=1	4	17.4	34.364	224260		64814	73495		44817		11882	11774	4478.3	10807	206280	149100	249610	292350	231800		127730	236200	31176	16233	36028	62276	57341	63586	79664	138130	23356	40885	2054200	608400		61856	11072	39438		19025	25118	12089	0	0	0	0
P33226	Cytochrome c-type protein TorC	torC	sp|P33226|TORC_ECOLI Cytochrome c-type protein TorC OS=Escherichia coli (strain K12) OX=83333 GN=torC PE=1 SV=3	1	4.9	43.606			73299			476960		1452300	129460									81610				47480	45803	580140	585080	2125600	1386200			1548200	2239300	3142600	3504000	1232000	1509600	4944600	3998500	1452100	940610	0	0	0	0
P0A786;C4ZRB8;B1XEM6	Aspartate carbamoyltransferase catalytic chain;Aspartate carbamoyltransferase	pyrB	sp|P0A786|PYRB_ECOLI Aspartate carbamoyltransferase catalytic subunit OS=Escherichia coli (strain K12) OX=83333 GN=pyrB PE=1 SV=2;sp|C4ZRB8|PYRB_ECOBW Aspartate carbamoyltransferase OS=Escherichia coli (strain K12 / MC4100 / BW2952) OX=595496 GN=pyrB PE=3	1	3.5	34.427													34592		24911	23279	48011	31573	59223	5196																				0	0	0	0
P09546	Bifunctional protein PutA;Proline dehydrogenase;Delta-1-pyrroline-5-carboxylate dehydrogenase	putA	sp|P09546|PUTA_ECOLI Bifunctional protein PutA OS=Escherichia coli (strain K12) OX=83333 GN=putA PE=1 SV=3	4	3.6	143.81					6157.1								17848			4339.7	14228	13807	31987		5821.5			5769.7						13548	9752.4									0	0	0	0
P13656	Probable bifunctional chitinase/lysozyme;Chitinase;Lysozyme	chiA	sp|P13656|CHIA_ECOLI Probable bifunctional chitinase/lysozyme OS=Escherichia coli (strain K12) OX=83333 GN=chiA PE=1 SV=2	4	9.8	97.057												50823	52625	44435		32297		5639.3													44759									0	0	0	0
P0A8L1;C4ZQ19;B1X833	Serine--tRNA ligase	serS	sp|P0A8L1|SYS_ECOLI Serine--tRNA ligase OS=Escherichia coli (strain K12) OX=83333 GN=serS PE=1 SV=1;sp|C4ZQ19|SYS_ECOBW Serine--tRNA ligase OS=Escherichia coli (strain K12 / MC4100 / BW2952) OX=595496 GN=serS PE=3 SV=1;sp|B1X833|SYS_ECODH Serine--tRNA liga	27	72.3	48.413	2893400	1381900	2783100	3211700	94336	194070	195740	601510	365460	122270	37244	16004000	15109000	10787000	4508600	9513000	6028100	9604400	5455000	904380	713610	1694200	1079500	1099600	1061100	1043200	521390	1049400	302380	2377200	1839400	315070	484050	222080	170760	481550	271340	1284000	596520	4	5	15	16
P22524	Chromosome partition protein MukE	mukE	sp|P22524|MUKE_ECOLI Chromosome partition protein MukE OS=Escherichia coli (strain K12) OX=83333 GN=mukE PE=1 SV=5	10	61.1	26.974	2389700	830070	1271100	1420000		33254		109720	279320	78831		12026000	10989000	11691000	4806400	11570000	9012300	6372900	5737700	121400	241900	911420	577940	590670		988890	666360	728330	289570	708420	126270	77600	116120			526610	241870	648740	628330	2	4	3	3
P77499	Probable ATP-dependent transporter SufC	sufC	sp|P77499|SUFC_ECOLI Probable ATP-dependent transporter SufC OS=Escherichia coli (strain K12) OX=83333 GN=sufC PE=1 SV=1	1	4	27.582	108140	22720	19376	16560	90081							89354	68834	72175	101110	32988	84480	37899	60748	14418		8267.4	8258.7	28175	36034	4792.4														1	0	2	0
P0A9N4	Pyruvate formate-lyase 1-activating enzyme	pflA	sp|P0A9N4|PFLA_ECOLI Pyruvate formate-lyase 1-activating enzyme OS=Escherichia coli (strain K12) OX=83333 GN=pflA PE=1 SV=2	4	21.1	28.204	129030	80676	75099								6783.4	422410	734240	604470	320220	749120	785440	543960	242320				73737	35655		22343	28134	19582		95658				15591			35008	33204		0	1	1	0
P0AE88	Transcriptional regulatory protein CpxR	cpxR	sp|P0AE88|CPXR_ECOLI Transcriptional regulatory protein CpxR OS=Escherichia coli (strain K12) OX=83333 GN=cpxR PE=1 SV=1	6	28.9	26.312	2825000	369720	502770	317540		168690	74534					2709900	1369700	3378800	1340600	1856900	672050	1006200	207360	36031	49133	188900	231460			16586	13624	6554.1	72843	63424		160300	146550	52786	91404	100910	101190	39235		0	0	0	0
P37329	Molybdate-binding periplasmic protein	modA	sp|P37329|MODA_ECOLI Molybdate-binding protein ModA OS=Escherichia coli (strain K12) OX=83333 GN=modA PE=1 SV=1	5	20.6	27.364												339470	244070	433280	471120	168020	86597	147650	151290				61447			17229	7302.6													0	0	0	0
P18196;C4ZS93;B1XA63	Septum site-determining protein MinC;Probable septum site-determining protein MinC	minC	sp|P18196|MINC_ECOLI Septum site-determining protein MinC OS=Escherichia coli (strain K12) OX=83333 GN=minC PE=1 SV=1;sp|C4ZS93|MINC_ECOBW Probable septum site-determining protein MinC OS=Escherichia coli (strain K12 / MC4100 / BW2952) OX=595496 GN=minC PE	4	15.6	24.775	207950	48358	70650	122570								441930	325090	351780	532820	299850	461140	123100	201480			32307	42698			1866.8	33278	3897.2	2679.5										2902.7	1	2	2	1
P0ADP7	Ubiquinone biosynthesis protein UbiJ	ubiJ	sp|P0ADP7|UBIJ_ECOLI Ubiquinone biosynthesis protein UbiJ OS=Escherichia coli (strain K12) OX=83333 GN=ubiJ PE=3 SV=1	2	7	22.152	78709		9452.3			3110700	243050	434610				105120		17258	44747										618270	189340	823500			4486000	4862000	4992300	2440300	3457100	8984500	1010400	3066700	609520	491720	0	0	0	0
P37440	Oxidoreductase UcpA	ucpA	sp|P37440|UCPA_ECOLI Oxidoreductase UcpA OS=Escherichia coli (strain K12) OX=83333 GN=ucpA PE=1 SV=3	7	27.8	27.85	113700				35962				7620.8			685000	589560	1137300	601350	662840	436540	197360	25458	43523	36317		24847			10091	9104.1			83314			33192					20398	24633	0	0	0	0
P75863	Uncharacterized protein YcbX	ycbX	sp|P75863|YCBX_ECOLI Uncharacterized protein YcbX OS=Escherichia coli (strain K12) OX=83333 GN=ycbX PE=1 SV=1	1	4.9	40.644	44181											76892		62468																										0	0	0	0
P0A6B7;C4ZXA5;B1XB05	Cysteine desulfurase IscS	iscS	sp|P0A6B7|ISCS_ECOLI Cysteine desulfurase IscS OS=Escherichia coli (strain K12) OX=83333 GN=iscS PE=1 SV=1;sp|C4ZXA5|ISCS_ECOBW Cysteine desulfurase IscS OS=Escherichia coli (strain K12 / MC4100 / BW2952) OX=595496 GN=iscS PE=3 SV=1;sp|B1XB05|ISCS_ECODH Cy	25	67.8	45.089	11731000	4050200	6075500	5219800	570580	1296700	663750	653160	727790	344670	195700	29931000	21635000	32579000	20274000	21436000	18458000	21048000	20341000	2284100	2245600	3810800	3917400	3768700	3742200	2182600	1756900	2273600	1757300	3857400	3907500	561340	381410	606370	344780	684870	538320	2229300	1463200	32	35	34	29
P0A6Q3;C4ZQ80;B1X8Q8	3-hydroxydecanoyl-[acyl-carrier-protein] dehydratase	fabA	sp|P0A6Q3|FABA_ECOLI 3-hydroxydecanoyl-[acyl-carrier-protein] dehydratase OS=Escherichia coli (strain K12) OX=83333 GN=fabA PE=1 SV=2;sp|C4ZQ80|FABA_ECOBW 3-hydroxydecanoyl-[acyl-carrier-protein] dehydratase OS=Escherichia coli (strain K12 / MC4100 / BW295	11	56.4	18.969	18688000	7475800	14088000	14011000	1881300	3440100	2064600	3069800	2844400	753160	659130	60059000	47012000	68382000	52647000	44398000	49611000	36958000	35491000	5660000	5295400	9849600	11368000	5635300	5769700	4159300	5968700	4352200	4358600	10508000	8974400	2790700	3282500	2786100	3135400	2360000	3028400	5925300	3949700	10	13	12	13
P21170	Biosynthetic arginine decarboxylase	speA	sp|P21170|SPEA_ECOLI Biosynthetic arginine decarboxylase OS=Escherichia coli (strain K12) OX=83333 GN=speA PE=1 SV=2	21	43	73.898	1876100	623630	881650	978070	110710	123750	54293	131840	97198	19011	13004	7215800	4320800	5626700	3734000	4315500	3478200	3875000	3048500	643380	515880	699710	509840	633220	846690	553770	326150	395100	85112	925290	648950	164270	88885	46043	10413	74383	53326	466870	286820	7	8	10	3
P0A8N3	Lysine--tRNA ligase	lysS	sp|P0A8N3|SYK1_ECOLI Lysine--tRNA ligase OS=Escherichia coli (strain K12) OX=83333 GN=lysS PE=1 SV=2	39	78.2	57.603	7892300	2519300	4025200	3897800	899010	1027500	239780	725170	517560	286180	96811	29341000	19318000	21522000	11707000	14620000	11785000	13769000	13607000	2198200	1493900	2558100	2356600	2841000	2335000	1774000	1049300	1349600	678310	3623300	2608300	649880	392300	526960	137530	656420	247730	1726300	1432100	23	14	29	20
P60651;C5A0K6;B1XF99	Agmatinase	speB	sp|P60651|SPEB_ECOLI Agmatinase OS=Escherichia coli (strain K12) OX=83333 GN=speB PE=1 SV=1;sp|C5A0K6|SPEB_ECOBW Agmatinase OS=Escherichia coli (strain K12 / MC4100 / BW2952) OX=595496 GN=speB PE=3 SV=1;sp|B1XF99|SPEB_ECODH Agmatinase OS=Escherichia coli (	9	47.7	33.557	3475000	754740	1698700	1664600	50153	93980	65714	209790	127420		67431	16401000	9560000	11840000	4244300	5905700	2112100	5357000	2963300	591080	485120	990280	870210	1132000	892850	495820	272610	370580	336690	1732900	1251900	168510	84508	85822		177080		310610	254520	5	2	7	8
P25397	Tellurite methyltransferase	tehB	sp|P25397|TEHB_ECOLI Tellurite methyltransferase OS=Escherichia coli (strain K12) OX=83333 GN=tehB PE=1 SV=1	6	28.4	22.53	73651	13923	19464	27983	44477							142840	260000	181190	454580	68998	509520	33863	199620									55221				24320								0	0	0	0
P0A9Z1	Nitrogen regulatory protein P-II 1	glnB	sp|P0A9Z1|GLNB_ECOLI Nitrogen regulatory protein P-II 1 OS=Escherichia coli (strain K12) OX=83333 GN=glnB PE=1 SV=1	3	26.8	12.425	975230						60568	34675				1373300	1677600	1713600	1095000	1719100	2836800	845750	703420	67456	182300					347340	248300	224730	85755	189540	101550	81428						166590		1	0	0	0
P0A9P0	Dihydrolipoyl dehydrogenase	lpdA	sp|P0A9P0|DLDH_ECOLI Dihydrolipoyl dehydrogenase OS=Escherichia coli (strain K12) OX=83333 GN=lpdA PE=1 SV=2	43	71.3	50.688	178500000	58225000	80424000	76650000	3801300	549900000	247040000	134400000	127780000	160930000	158690000	295790000	198270000	238150000	114020000	120000000	100380000	118750000	96037000	41738000	38813000	59979000	48687000	62039000	59752000	730720000	596600000	815870000	746220000	366780000	304320000	544190000	497830000	386170000	305380000	280930000	252350000	597500000	519020000	92	108	96	141
P0ACE0	Hydrogenase-2 large chain	hybC	sp|P0ACE0|MBHM_ECOLI Hydrogenase-2 large chain OS=Escherichia coli (strain K12) OX=83333 GN=hybC PE=1 SV=2	3	6.3	62.49	6593.8	75272	72405	89652	4187.2							34474	34866			14852	35384	15811	53865	2404.6	32216	44875	33006	7513.5	8862.4		221.67				4832.1	458.3					818			0	0	0	2
P0A9B2	Glyceraldehyde-3-phosphate dehydrogenase A	gapA	sp|P0A9B2|G3P1_ECOLI Glyceraldehyde-3-phosphate dehydrogenase A OS=Escherichia coli (strain K12) OX=83333 GN=gapA PE=1 SV=2	27	83.4	35.532	52636000	28171000	47175000	48194000	3838500	15138000	7181300	7523100	7477000	4201500	4049800	270340000	188840000	193700000	112540000	138550000	113860000	140170000	117770000	28308000	28495000	33038000	26056000	25813000	24930000	23250000	15237000	23216000	16834000	42155000	28548000	15553000	15756000	9658500	8102700	8933900	7472000	31134000	20927000	34	39	37	44
P67910;C4ZXL1;B1X953	ADP-L-glycero-D-manno-heptose-6-epimerase	hldD	sp|P67910|HLDD_ECOLI ADP-L-glycero-D-manno-heptose-6-epimerase OS=Escherichia coli (strain K12) OX=83333 GN=hldD PE=1 SV=1;sp|C4ZXL1|HLDD_ECOBW ADP-L-glycero-D-manno-heptose-6-epimerase OS=Escherichia coli (strain K12 / MC4100 / BW2952) OX=595496 GN=hldD P	21	70.6	34.893	8094800	3979500	5306100	6212900	79892	1349800	393030	584630	441060	302950	356990	28721000	23563000	21263000	15087000	15859000	14482000	17141000	13267000	1313000	1262000	3007600	2886300	2851300	2506800	2147900	1965200	2347600	1949100	5424400	3699900	979530	1208200	815880	660370	942940	854550	2402200	1588600	22	23	23	25
P0A734;C4ZS91;B1XA61	Cell division topological specificity factor	minE	sp|P0A734|MINE_ECOLI Cell division topological specificity factor OS=Escherichia coli (strain K12) OX=83333 GN=minE PE=1 SV=1;sp|C4ZS91|MINE_ECOBW Cell division topological specificity factor OS=Escherichia coli (strain K12 / MC4100 / BW2952) OX=595496 GN=	5	52.3	10.235	565580	290040	209390	357970				37382	34894			1109100	695000	2022200	1150800	1549400	529000	685610	330400			67517	47696	42897		38247		25669		80608						24231		33213		1	0	1	1
P0A6F5;C5A1D5;B1XDP7	60 kDa chaperonin	groL	sp|P0A6F5|CH60_ECOLI 60 kDa chaperonin OS=Escherichia coli (strain K12) OX=83333 GN=groL PE=1 SV=2;sp|C5A1D5|CH60_ECOBW 60 kDa chaperonin OS=Escherichia coli (strain K12 / MC4100 / BW2952) OX=595496 GN=groL PE=1 SV=1;sp|B1XDP7|CH60_ECODH 60 kDa chaperonin	54	94.5	57.328	317180000	129860000	184470000	200950000	20240000	44186000	30467000	23203000	22406000	13955000	16007000	1260800000	998060000	1283900000	731610000	863720000	793570000	880940000	864270000	116750000	140590000	146810000	122560000	131760000	112230000	65889000	53501000	76814000	64446000	97189000	65114000	61938000	66785000	51881000	46912000	32034000	30442000	56874000	42436000	243	373	460	431
P75838	Ribosomal protein S12 methylthiotransferase accessory factor YcaO	ycaO	sp|P75838|YCAO_ECOLI Ribosomal protein S12 methylthiotransferase accessory factor YcaO OS=Escherichia coli (strain K12) OX=83333 GN=ycaO PE=1 SV=2	10	22.2	65.651	1091300	738450	810420	1054300	58731	211500	18928	82516	39016	43557	22197	5509500	4490500	4213600	1187700	2371700	1955100	4024000	2933300	367620	469600	471630	426970	861560	782670	339250	250300	809060	264140	870950	354640	131910	55901	98137	78510	46551	155920	637930	299670	3	5	6	7
P23003;C5A0R4;B1XBX6	tRNA/tmRNA (uracil-C(5))-methyltransferase	trmA	sp|P23003|TRMA_ECOLI tRNA/tmRNA (uracil-C(5))-methyltransferase OS=Escherichia coli (strain K12) OX=83333 GN=trmA PE=1 SV=1;sp|C5A0R4|TRMA_ECOBW tRNA/tmRNA (uracil-C(5))-methyltransferase OS=Escherichia coli (strain K12 / MC4100 / BW2952) OX=595496 GN=trmA	12	41.8	41.966	977220	128920	369910	166640		109100		29809			9658.2	2774800	2053500	2767600	1547400	1908700	1610800	2026300	1002800	15572	148300	305620	156980	240440	191020	105490	133570	102330	160150	203350	123920	41229		18978		24743	35444	250450	116640	1	0	3	0
P0ACP7;C4ZYC2	HTH-type transcriptional repressor PurR	purR	sp|P0ACP7|PURR_ECOLI HTH-type transcriptional repressor PurR OS=Escherichia coli (strain K12) OX=83333 GN=purR PE=1 SV=2;sp|C4ZYC2|PURR_ECOBW HTH-type transcriptional repressor PurR OS=Escherichia coli (strain K12 / MC4100 / BW2952) OX=595496 GN=purR PE=3	14	43.4	38.174	69387	59243	287210	235400	7933.7	52033		45180	85577			2172500	1736300	2048100	1268600	1556100	1436500	966840	674920	40422		143670	163960	36280	67671	111060	72951	131410	13104	15367	30307	25981	31359	16657		53210	33715	43301	4533.4	0	0	2	0
P00509	Aspartate aminotransferase	aspC	sp|P00509|AAT_ECOLI Aspartate aminotransferase OS=Escherichia coli (strain K12) OX=83333 GN=aspC PE=1 SV=1	20	65.2	43.573	1346600	865190	772670	675490	85040	163260	99908	177490	23943	34086	21819	5593100	4125400	4137200	2918500	2920800	2849400	3719300	2631800	131360	207110	241370	270750	622870	348020	156040	150920	325610	185970	669410	578740	31695	88154	51352	44066	50117	65671	595660	291930	5	15	10	7
P0AFG6	Dihydrolipoyllysine-residue succinyltransferase component of 2-oxoglutarate dehydrogenase complex	sucB	sp|P0AFG6|ODO2_ECOLI Dihydrolipoyllysine-residue succinyltransferase component of 2-oxoglutarate dehydrogenase complex OS=Escherichia coli (strain K12) OX=83333 GN=sucB PE=1 SV=2	26	54.6	44.011	17472000	6219300	7059800	6363700	324480	4651800	751510	754620	527880	715070	484160	166570000	112740000	158820000	114530000	84252000	98428000	133920000	133100000	3675600	3785300	6218800	5477600	7821500	8806700	2134000	2079800	3433200	3218000	5224800	3767800	2243600	1952100	1400900	1334300	845240	820560	2948600	2132700	30	28	32	28
P0A9L5	Peptidyl-prolyl cis-trans isomerase C	ppiC	sp|P0A9L5|PPIC_ECOLI Peptidyl-prolyl cis-trans isomerase C OS=Escherichia coli (strain K12) OX=83333 GN=ppiC PE=1 SV=2	5	41.9	10.232	1087500	328010	68619	198530		47536		64902	27541			1454700	886280	3028200	1126800	1939900	1420600	917090	604150			290250	77485			188210	127320		44796	69848										1	2	0	0
P0AEQ3	Glutamine-binding periplasmic protein	glnH	sp|P0AEQ3|GLNH_ECOLI Glutamine-binding periplasmic protein OS=Escherichia coli (strain K12) OX=83333 GN=glnH PE=1 SV=1	9	48.4	27.19	2251700	836410	803400	899590	14755	207150		100030	287530			7777400	4689900	10177000	2853600	6447800	3782500	4259700	1640800	149940	134100	642390	471520	208790	59945	469710	254300	311200	94127	224720	169580	203320	144690	141370	106970	201830	84707	184090	123360	5	5	5	4
P07395	Phenylalanine--tRNA ligase beta subunit	pheT	sp|P07395|SYFB_ECOLI Phenylalanine--tRNA ligase beta subunit OS=Escherichia coli (strain K12) OX=83333 GN=pheT PE=1 SV=2	41	70.4	87.377	4895400	1882800	2855900	2860500	215980	411290	150500	422070	315350	305430	165360	18592000	14047000	13303000	6672000	9910400	7351800	11036000	7487000	1206700	1070000	1824200	1705100	1914100	1949100	1532600	830430	1225500	1242600	2781600	1643500	527120	441030	289090	204930	484240	224190	1390400	762080	22	14	24	16
P0AAG0	Dipeptide transport ATP-binding protein DppD	dppD	sp|P0AAG0|DPPD_ECOLI Dipeptide transport ATP-binding protein DppD OS=Escherichia coli (strain K12) OX=83333 GN=dppD PE=1 SV=1	2	9.2	35.844												35238	28077	92560		44251		94397	40817									41793												0	0	0	0
P13009	Methionine synthase	metH	sp|P13009|METH_ECOLI Methionine synthase OS=Escherichia coli (strain K12) OX=83333 GN=metH PE=1 SV=5	4	3.7	136		1178.2		795.04							424.72	52416	31247	55431	56769	35171	48570	28575				608.5	860.99	662.77		5589.5	402.37	1103.1	844.62						16546					0	0	0	0
P45748;B1X6D5	Threonylcarbamoyl-AMP synthase	tsaC	sp|P45748|TSAC_ECOLI Threonylcarbamoyl-AMP synthase OS=Escherichia coli (strain K12) OX=83333 GN=tsaC PE=1 SV=2;sp|B1X6D5|TSAC_ECODH Threonylcarbamoyl-AMP synthase OS=Escherichia coli (strain K12 / DH10B) OX=316385 GN=tsaC PE=3 SV=1	3	19.5	20.767	98979	957520	948510	1376800	1594100			113420	74651			344990	253750	605890	229540	367150	457220	469950	560900	663990	815090	414800	315520	3409800	4640000	130650	106780			810310	835840	596650	664640	440220	431640	186630	250500	113330	43850	0	0	0	0
P30863	2,5-diketo-D-gluconic acid reductase B	dkgB	sp|P30863|DKGB_ECOLI 2,5-diketo-D-gluconic acid reductase B OS=Escherichia coli (strain K12) OX=83333 GN=dkgB PE=1 SV=2	2	7.5	29.436													24312		32648	18644	41678	9004.4	7087.8																					0	0	0	0
P0ADU2	Probable quinol monooxygenase YgiN	ygiN	sp|P0ADU2|YGIN_ECOLI Probable quinol monooxygenase YgiN OS=Escherichia coli (strain K12) OX=83333 GN=ygiN PE=1 SV=1	2	24	11.532	284850			119110				43432				451400	312500	903290	932700	273980	432790	183850	224740	106650		98530	154300			48277	63611				123960									0	0	0	0
P0A7X6;C4ZYM6;B1XBT0	Ribosome maturation factor RimM	rimM	sp|P0A7X6|RIMM_ECOLI Ribosome maturation factor RimM OS=Escherichia coli (strain K12) OX=83333 GN=rimM PE=1 SV=1;sp|C4ZYM6|RIMM_ECOBW Ribosome maturation factor RimM OS=Escherichia coli (strain K12 / MC4100 / BW2952) OX=595496 GN=rimM PE=3 SV=1;sp|B1XBT0|R	16	96.2	20.605	307650000	186280000	109080000	114010000	1319100	5441500	3822000	2449700	2548800	1650200	1489400	243260000	194920000	167780000	63700000	126550000	73499000	106840000	74999000	22631000	25643000	47278000	32861000	32429000	27415000	8504000	5690400	9598700	7265000	12381000	9066800	3207000	2850500	1947300	1381100	3020900	1907100	5710200	3586100	62	100	68	77
P0A7F9;C4ZTG2;B1XEZ3	S-adenosylmethionine:tRNA ribosyltransferase-isomerase	queA	sp|P0A7F9|QUEA_ECOLI S-adenosylmethionine:tRNA ribosyltransferase-isomerase OS=Escherichia coli (strain K12) OX=83333 GN=queA PE=1 SV=1;sp|C4ZTG2|QUEA_ECOBW S-adenosylmethionine:tRNA ribosyltransferase-isomerase OS=Escherichia coli (strain K12 / MC4100 / B	6	27.5	39.43	261390	27092	40575	80401	22302	79760	30048		15575			3608100	27113	361360	328320	444860	724720	407050	419030		9639	15840	133400	64639		219050	114990	135270		69215	29606									4	0	0	0
P16659;C4ZRT7;B1XD64	Proline--tRNA ligase	proS	sp|P16659|SYP_ECOLI Proline--tRNA ligase OS=Escherichia coli (strain K12) OX=83333 GN=proS PE=1 SV=4;sp|C4ZRT7|SYP_ECOBW Proline--tRNA ligase OS=Escherichia coli (strain K12 / MC4100 / BW2952) OX=595496 GN=proS PE=3 SV=1;sp|B1XD64|SYP_ECODH Proline--tRNA l	36	76.6	63.692	3920900	1714800	3888300	4136900	269370	716600	395730	642450	500420	163510	137400	32232000	22759000	19938000	10064000	15465000	10654000	12479000	8401600	1983400	1895300	2826600	2082300	1813400	2067800	1509400	1099700	1359700	896020	1674600	1495600	820170	748070	616770	371880	576340	284530	1508800	929700	26	18	28	24
P0A8N5	Lysine--tRNA ligase, heat inducible	lysU	sp|P0A8N5|SYK2_ECOLI Lysine--tRNA ligase, heat inducible OS=Escherichia coli (strain K12) OX=83333 GN=lysU PE=1 SV=2	31	62.6	57.826	1464700	707580	588190	775030		91874	62569	85157	153560	37535	7493.9	6734500	4738800	4010400	2316100	4123400	2599900	3457600	2672200	306940	327600	456370	265330	358000	208310	281560	200440	275440	96831	1089000	482880	186890	72261	33588	23205	54624	26732	238660	197540	8	4	3	8
P13035	Aerobic glycerol-3-phosphate dehydrogenase	glpD	sp|P13035|GLPD_ECOLI Aerobic glycerol-3-phosphate dehydrogenase OS=Escherichia coli (strain K12) OX=83333 GN=glpD PE=1 SV=3	34	72.9	56.75	2535600	1323100	710950	704300	79361	1388900	493960	355900	372560	389050	344150	16890000	13591000	22989000	14471000	2325400	1419700	2483800	1702100	1353700	1288100	575880	379600	603870	456270	811130	507630	1420200	933470	10197000	7239500	2896300	3423900	5141200	3663600	714760	367680	12006000	8225400	10	14	10	12
P37689	2,3-bisphosphoglycerate-independent phosphoglycerate mutase	gpmI	sp|P37689|GPMI_ECOLI 2,3-bisphosphoglycerate-independent phosphoglycerate mutase OS=Escherichia coli (strain K12) OX=83333 GN=gpmI PE=1 SV=1	17	50.6	56.193	3511800	726040	1447200	1691900	299650	484090	60786	419440	364190	15457	64695	12245000	6925500	11117000	5315000	5134600	6688600	5601900	4304600	504980	449970	917350	921550	519070	714700	611620	713100	337140	356280	793690	673520	152770	106720	129460	173230	247810	145540	971530	473980	11	9	6	5
P0A6R0	3-oxoacyl-[acyl-carrier-protein] synthase 3	fabH	sp|P0A6R0|FABH_ECOLI 3-oxoacyl-[acyl-carrier-protein] synthase 3 OS=Escherichia coli (strain K12) OX=83333 GN=fabH PE=1 SV=1	11	50.2	33.515	5222200	1479100	1525000	1475900		59481		399210	232380	82777	87567	11679000	8406300	11351000	5862600	7649000	5925200	6457900	5169800	482220	405590	1292700	1235900	435390	510400	623870	395020	310890	94664	1306300	1108200	106550	89194		36359	293370		651210	260290	9	6	4	0
P22259;C4ZUQ8;B1X750	Phosphoenolpyruvate carboxykinase [ATP]	pckA	sp|P22259|PCKA_ECOLI Phosphoenolpyruvate carboxykinase (ATP) OS=Escherichia coli (strain K12) OX=83333 GN=pckA PE=1 SV=2;sp|C4ZUQ8|PCKA_ECOBW Phosphoenolpyruvate carboxykinase (ATP) OS=Escherichia coli (strain K12 / MC4100 / BW2952) OX=595496 GN=pckA PE=3	23	52.6	59.643	3108600	1334300	2218900	2666300	31784	84627	151930	497930	505290	143330	63590	16458000	13334000	15213000	6494900	10971000	6246600	8987600	5522000	593340	823990	1652700	1221000	1250300	787630	1049500	674920	782070	777740	2653500	1861000	514870	632230	233460	213580	629990	673920	1501400	767650	11	10	10	14
P0A7I0;C4ZTQ2;B1XAQ2	Peptide chain release factor 1	prfA	sp|P0A7I0|RF1_ECOLI Peptide chain release factor RF1 OS=Escherichia coli (strain K12) OX=83333 GN=prfA PE=1 SV=1;sp|C4ZTQ2|RF1_ECOBW Peptide chain release factor 1 OS=Escherichia coli (strain K12 / MC4100 / BW2952) OX=595496 GN=prfA PE=3 SV=1;sp|B1XAQ2|RF1	22	65.8	40.517	4738200	2546700	3714800	3545500	73438	1637900	765560	1226200	1008500	369830	403190	7522900	6897700	6161000	2329900	3791100	1389700	4132200	1847500	1217900	932910	1723200	1487000	3986700	3072500	2730900	1709600	4808200	2286500	7456700	4945100	3265400	2721500	1529200	1072200	1285400	1012000	4360400	1988600	20	12	16	18
P60906;C4ZX89;B1XAY9	Histidine--tRNA ligase	hisS	sp|P60906|SYH_ECOLI Histidine--tRNA ligase OS=Escherichia coli (strain K12) OX=83333 GN=hisS PE=1 SV=2;sp|C4ZX89|SYH_ECOBW Histidine--tRNA ligase OS=Escherichia coli (strain K12 / MC4100 / BW2952) OX=595496 GN=hisS PE=3 SV=1;sp|B1XAY9|SYH_ECODH Histidine--	24	68.6	47.029	2185500	707260	1359100	1036500	37020	199710	75701	163640	113620	29658	30350	10248000	7559200	6995100	4393700	6119000	4377600	5658600	4319300	620930	627180	714950	684080	794610	992340	751920	509590	366400	273770	1360700	1009700	66861	100460	53315	43188	112990	120760	714490	289890	8	4	10	7
P0A855;C4ZWL5;B1X6S1	Protein TolB	tolB	sp|P0A855|TOLB_ECOLI Tol-Pal system protein TolB OS=Escherichia coli (strain K12) OX=83333 GN=tolB PE=1 SV=1;sp|C4ZWL5|TOLB_ECOBW Tol-Pal system protein TolB OS=Escherichia coli (strain K12 / MC4100 / BW2952) OX=595496 GN=tolB PE=3 SV=1;sp|B1X6S1|TOLB_ECOD	19	57.4	45.955	5571200	2475800	6128800	6251900	104160	1622800	825650	2290200	2084900	588510	392020	26304000	20823000	23772000	12533000	15621000	12015000	13673000	11751000	1361200	1443400	3839200	2798100	3016300	2864700	3653600	2410500	4886200	3065300	4924800	2159700	3408300	3399700	2788600	1697400	3033800	2142500	4868600	4533300	22	18	36	34
P64581	Uncharacterized protein YqjD	yqjD	sp|P64581|YQJD_ECOLI Uncharacterized protein YqjD OS=Escherichia coli (strain K12) OX=83333 GN=yqjD PE=1 SV=1	6	50.5	11.051	20614000	10226000	12250000	13563000		6205600	3229700	7865000	4928100	3937300	2877200	44611000	37338000	46845000	22770000	33919000	27379000	28275000	21469000	1800400	3112800	9080800	8782100	6446500	4736600	11977000	6424700	19062000	7912400	14753000	11157000	6858500	9131300	8347500	5264400	8160000	6767400	21996000	9613000	2	8	4	27
P0A9M8	Phosphate acetyltransferase	pta	sp|P0A9M8|PTA_ECOLI Phosphate acetyltransferase OS=Escherichia coli (strain K12) OX=83333 GN=pta PE=1 SV=2	37	62.5	77.171	13169000	6064800	7850800	8874400	466440	3405300	1962700	1525400	1422600	958150	1003700	43287000	33143000	36222000	22399000	21732000	21590000	22528000	18778000	2861600	3380000	5003300	5129400	5896300	5884400	3956300	3515500	4379400	3204300	7738700	5800500	3127000	3880400	2660000	2060700	1845800	1878500	4444900	3294800	41	31	49	31
P0A850;C4ZTJ3;B1XFM4	Trigger factor	tig	sp|P0A850|TIG_ECOLI Trigger factor OS=Escherichia coli (strain K12) OX=83333 GN=tig PE=1 SV=1;sp|C4ZTJ3|TIG_ECOBW Trigger factor OS=Escherichia coli (strain K12 / MC4100 / BW2952) OX=595496 GN=tig PE=1 SV=1;sp|B1XFM4|TIG_ECODH Trigger factor OS=Escherichia	43	75.2	48.192	56530000	21042000	40098000	45306000	3490200	11012000	5271100	8393500	7421900	2825300	3058300	155710000	118510000	161400000	99735000	107870000	95431000	65270000	56659000	14670000	14682000	22932000	22489000	17239000	18510000	13100000	10994000	16339000	12536000	28564000	23002000	18659000	17122000	18042000	15537000	8640600	7846400	27898000	19767000	58	46	56	65
P0A9P4	Thioredoxin reductase	trxB	sp|P0A9P4|TRXB_ECOLI Thioredoxin reductase OS=Escherichia coli (strain K12) OX=83333 GN=trxB PE=1 SV=2	12	66.7	34.623	3960500	1218800	1680100	2199900	37740	108490	41310	97066	426170	18357	71893	12534000	8617800	10902000	3752800	8001900	5213400	7116100	4603800	367150	600590	1015700	724630	912430	409480	727190	425150	517460	188100	940060	1001300			38745		522250	228820	716030	423200	4	4	7	3
P33570	Transketolase 2	tktB	sp|P33570|TKT2_ECOLI Transketolase 2 OS=Escherichia coli (strain K12) OX=83333 GN=tktB PE=1 SV=1	20	44.2	73.042	1062700	449580	632330	499880	72542	65697			62591	7897	18287	5032500	2975300	3122200	1728800	1904900	1753500	2777700	1641200	268880	197160	394110	307860	380160	276000	187700	112430	297920	247660	571140	316140	38602	57758	28872	22602	60908		248690	47033	4	8	14	11
P0ACB2	Delta-aminolevulinic acid dehydratase	hemB	sp|P0ACB2|HEM2_ECOLI Delta-aminolevulinic acid dehydratase OS=Escherichia coli (strain K12) OX=83333 GN=hemB PE=1 SV=2	19	55.6	35.624	4029800	1321700	1703100	1588800	11124	109200	13529	150250	199970		51514	12849000	7133500	9934400	4029400	6536600	4422200	6620600	3404600	747570	966220	1173200	1151600	1493400	655160	1050300	621090	971290	684930	849240	814690	215310	233630	97325	73661	235470	142800	664340	307530	15	11	14	16
P0A9M5;C4ZT95;B1XDY1	Xanthine phosphoribosyltransferase	gpt	sp|P0A9M5|XGPT_ECOLI Xanthine phosphoribosyltransferase OS=Escherichia coli (strain K12) OX=83333 GN=gpt PE=1 SV=1;sp|C4ZT95|XGPT_ECOBW Xanthine phosphoribosyltransferase OS=Escherichia coli (strain K12 / MC4100 / BW2952) OX=595496 GN=gpt PE=3 SV=1;sp|B1XD	7	53.9	16.97	4913000	1811100	1985100	1290000		1214700	338830	438640	365960	94871	252730	11129000	7444400	9811200	10770000	9289600	8020400	7560400	3249900	754970	185830	1536000	993420	1527900	1274600	1045200	1021500	781040	868210	2502800	1441200	481860	408920	226840	171620	516410	622600	1087900	246670	8	5	4	5
P0A6G3	Nicotinamide-nucleotide amidohydrolase PncC	pncC	sp|P0A6G3|PNCC_ECOLI Nicotinamide-nucleotide amidohydrolase PncC OS=Escherichia coli (strain K12) OX=83333 GN=pncC PE=1 SV=1	3	18.2	17.582		26821	5921.1	55374								204940	105760	129140		87350	13259	64417				23225	35290				16902			25335	22420							28322		0	0	0	0
P0AGG8	Metalloprotease TldD	tldD	sp|P0AGG8|TLDD_ECOLI Metalloprotease TldD OS=Escherichia coli (strain K12) OX=83333 GN=tldD PE=1 SV=1	5	15.8	51.363	184930	38401	79871	71762					54242			691770	603250	641630	373030	241190	442580	463350	241870		16133	45165	17675			39695	14844	8124.9	16382	39007	21761								17652	0	0	0	0
P77808;C4ZU91;B1X8W2	NMN amidohydrolase-like protein YfaY;CinA-like protein	yfaY;BWG_2022;ECDH10B_2409	sp|P77808|CINAL_ECOLI NMN amidohydrolase-like protein YfaY OS=Escherichia coli (strain K12) OX=83333 GN=yfaY PE=3 SV=1;sp|C4ZU91|CINAL_ECOBW CinA-like protein OS=Escherichia coli (strain K12 / MC4100 / BW2952) OX=595496 GN=BWG_2022 PE=3 SV=1;sp|B1X8W2|CINA	3	12.8	44.225	30577	5020.9	3596.7	41511	12564		3310.7					536700	520080	346330	215890	355270	269900	373080	60664		17471	14816	20118			3283.3				16346										0	0	0	0
P27550	Acetyl-coenzyme A synthetase	acs	sp|P27550|ACSA_ECOLI Acetyl-coenzyme A synthetase OS=Escherichia coli (strain K12) OX=83333 GN=acs PE=1 SV=2	11	23.5	72.093	111860	44562	14097	5389.7	18289			11736	12227			554160	505920	561200	246990	374130	486040	738180	425970		19145	28017	46272	23764	15267	2079.6		14075	21343	10987	9021.2									0	0	1	0
P04805;B1X9R9	Glutamate--tRNA ligase	gltX	sp|P04805|SYE_ECOLI Glutamate--tRNA ligase OS=Escherichia coli (strain K12) OX=83333 GN=gltX PE=1 SV=1;sp|B1X9R9|SYE_ECODH Glutamate--tRNA ligase OS=Escherichia coli (strain K12 / DH10B) OX=316385 GN=gltX PE=3 SV=1	28	58.6	53.815	7707500	2520000	3846100	3884500	417140	837480	465410	873570	912950	185820	158290	22821000	15157000	20075000	12208000	16544000	11716000	13429000	10283000	871080	816970	2163000	1883500	1551700	1405300	1486400	858220	1237100	823990	4039100	3771600	374370	504740	498980	234090	600950	415870	2004500	1234100	38	14	25	19
P21599	Pyruvate kinase II	pykA	sp|P21599|KPYK2_ECOLI Pyruvate kinase II OS=Escherichia coli (strain K12) OX=83333 GN=pykA PE=1 SV=3	18	45.2	51.357	912290	371110	571950	479680	84914	73207		43507	93491	31326		3195200	2502900	3641600	2026000	1793500	1603800	1557900	1507000	296890	257240	420720	221200	151920	203450	180770	120660	69156	175370	327230	163200	16246	8658.9	19812		50082	19211	359360	169270	2	1	4	3
P0AGJ9;C4ZYA0;B1XFU9	Tyrosine--tRNA ligase	tyrS	sp|P0AGJ9|SYY_ECOLI Tyrosine--tRNA ligase OS=Escherichia coli (strain K12) OX=83333 GN=tyrS PE=1 SV=2;sp|C4ZYA0|SYY_ECOBW Tyrosine--tRNA ligase OS=Escherichia coli (strain K12 / MC4100 / BW2952) OX=595496 GN=tyrS PE=3 SV=1;sp|B1XFU9|SYY_ECODH Tyrosine--tRN	17	55.4	47.526	2820600	1099900	1927800	1589500	413100	304240	114850	227530	161160	34021	23815	13830000	7313900	10369000	6078000	6726700	5178100	6082600	4377200	996860	1192200	995770	1186800	1192600	863410	902350	514980	673800	606980	790010	648590	316500	300790	325650	153370	282920	239330	1034700	333480	5	7	9	12
P0AEK4	Enoyl-[acyl-carrier-protein] reductase [NADH] FabI	fabI	sp|P0AEK4|FABI_ECOLI Enoyl-[acyl-carrier-protein] reductase [NADH] FabI OS=Escherichia coli (strain K12) OX=83333 GN=fabI PE=1 SV=2	18	65.6	27.864	15738000	6377300	11172000	10814000	2025200	1610900	968750	1636900	1247800	395060	353320	68947000	48992000	51839000	24713000	42093000	31828000	33627000	28907000	4520200	5094700	8581400	6257400	5858400	4045700	3479900	2335500	1868900	1967500	8444300	5307700	2067900	1959000	921710	181600	1350500	844700	3399700	1342000	21	13	15	16
P0A858;B1XB85	Triosephosphate isomerase	tpiA	sp|P0A858|TPIS_ECOLI Triosephosphate isomerase OS=Escherichia coli (strain K12) OX=83333 GN=tpiA PE=1 SV=1;sp|B1XB85|TPIS_ECODH Triosephosphate isomerase OS=Escherichia coli (strain K12 / DH10B) OX=316385 GN=tpiA PE=1 SV=1	16	63.1	26.972	11187000	4773300	6682800	5722600	155890	1198400	306610	1236600	1273700	542740	357380	29833000	20148000	22617000	10249000	21625000	13788000	16761000	12651000	1086500	902260	3759400	1816800	1222000	1257500	2516400	1162200	1877800	1011700	3467500	1961400	378370	221170	220710	211920	897140	576580	2149900	1285200	22	3	9	2
P0A953	3-oxoacyl-[acyl-carrier-protein] synthase 1	fabB	sp|P0A953|FABB_ECOLI 3-oxoacyl-[acyl-carrier-protein] synthase 1 OS=Escherichia coli (strain K12) OX=83333 GN=fabB PE=1 SV=1	16	68	42.613	10942000	4203900	6592800	5647800	705130	2088600	789600	987700	770750	237510	199380	55692000	32702000	32887000	25898000	22626000	25283000	18172000	21595000	1749100	1950800	4057300	4092900	3271900	2726300	2894400	1965500	2102500	1770600	7728400	4500500	1634800	1288800	1003300	546070	514780	491750	2731500	1987700	23	16	12	16
P27830	dTDP-glucose 4,6-dehydratase 2	rffG	sp|P27830|RMLB2_ECOLI dTDP-glucose 4,6-dehydratase 2 OS=Escherichia coli (strain K12) OX=83333 GN=rffG PE=1 SV=3	8	30.4	39.753	299110	18819	120380	109840				15431	8302	3346.5		1371600	333140	782070	484010	321930	223270	392760	222120			36502	22474		13389		14603		8990	31187	65279							25960		1	0	0	2
P31663;C4ZRM6;B1XCA8	Pantothenate synthetase	panC	sp|P31663|PANC_ECOLI Pantothenate synthetase OS=Escherichia coli (strain K12) OX=83333 GN=panC PE=1 SV=1;sp|C4ZRM6|PANC_ECOBW Pantothenate synthetase OS=Escherichia coli (strain K12 / MC4100 / BW2952) OX=595496 GN=panC PE=3 SV=1;sp|B1XCA8|PANC_ECODH Pantot	12	37.8	31.597	355150		27923		124690			32474				2079800	967700	1230800	660450	1010700	699920	583000	224320	21476								13394	20804	62013	25386							77442		1	0	0	0
P0A6T1;C5A0W2;B1XC24	Glucose-6-phosphate isomerase	pgi	sp|P0A6T1|G6PI_ECOLI Glucose-6-phosphate isomerase OS=Escherichia coli (strain K12) OX=83333 GN=pgi PE=1 SV=1;sp|C5A0W2|G6PI_ECOBW Glucose-6-phosphate isomerase OS=Escherichia coli (strain K12 / MC4100 / BW2952) OX=595496 GN=pgi PE=3 SV=1;sp|B1XC24|G6PI_EC	28	56.5	61.529	5050000	1683000	2463200	2979200	295090	545910	294540	318640	279670	184770	169560	22675000	14738000	14690000	6712700	9307200	8442600	9875700	8242600	1164600	1213500	1476700	1649000	1151700	626770	1130200	928720	1213100	734230	1624800	1087000	230840	452210	240460	176170	422550	333530	1459300	811350	10	13	16	16
P0AAT4	Miniconductance mechanosensitive channel YbdG	ybdG	sp|P0AAT4|YBDG_ECOLI Miniconductance mechanosensitive channel YbdG OS=Escherichia coli (strain K12) OX=83333 GN=ybdG PE=1 SV=1	9	24.3	46.602	62178	4111.9	113690	170320			14534	72348	63343	7175.5		1165500	728150	925630	461160	633170	544130	775000	595700	19937	23580	58826	60501	229470	185580	184060	182400	412940	436820	167300	133590	122340	95455	52296	62467	103380	241810	348460	184920	1	0	0	1
P0AGE0	Single-stranded DNA-binding protein	ssb	sp|P0AGE0|SSB_ECOLI Single-stranded DNA-binding protein OS=Escherichia coli (strain K12) OX=83333 GN=ssb PE=1 SV=2	7	50.6	18.975	3968700	2823300	3538400	4446800	117240	468630	430640	717130	974310	230110	333590	19231000	14666000	19154000	10479000	13336000	9672600	8581600	8373100	688060	660780	2269200	2097400	1725100	1455000	1323800	1012800	1415600	955130	3227400	2286500	653450	563370	703230	447710	586850	704970	1621100	1480700	5	2	5	2
P25516	Aconitate hydratase A	acnA	sp|P25516|ACNA_ECOLI Aconitate hydratase A OS=Escherichia coli (strain K12) OX=83333 GN=acnA PE=1 SV=3	26	41.6	97.676	274640	205980	202200	253940	30438	46755	5955.5	6145.6	123210	43.53	8794.7	2398600	1618100	1803000	1125700	1323000	802940	2795700	1646200	78070	64134	141810	91096	143200	274940	117840	12538	154970	157160	240150	104990				63724	31490	5823.1	154180	70193	5	4	4	1
P23827;C4ZU52;B1X8A5	Ecotin	eco	sp|P23827|ECOT_ECOLI Ecotin OS=Escherichia coli (strain K12) OX=83333 GN=eco PE=1 SV=1;sp|C4ZU52|ECOT_ECOBW Ecotin OS=Escherichia coli (strain K12 / MC4100 / BW2952) OX=595496 GN=eco PE=3 SV=1;sp|B1X8A5|ECOT_ECODH Ecotin OS=Escherichia coli (strain K12 / D	4	35.8	18.192	793920	350780	417370	500180				160960				1860600	1857800	3346100	1245600	2960200	1689700	1042100	315380			339380	162070			176360	63934	71918	72054							92850				0	0	1	1
P0A8U6;C5A0A5;B1XBA4	Met repressor	metJ	sp|P0A8U6|METJ_ECOLI Met repressor OS=Escherichia coli (strain K12) OX=83333 GN=metJ PE=1 SV=2;sp|C5A0A5|METJ_ECOBW Met repressor OS=Escherichia coli (strain K12 / MC4100 / BW2952) OX=595496 GN=metJ PE=3 SV=1;sp|B1XBA4|METJ_ECODH Met repressor OS=Escherich	2	23.8	12.141												611740	157730	1399800	787210	360930	238880																			80734				0	0	0	0
P0A8N7;C5A1E9;B1XDQ9	Elongation factor P--(R)-beta-lysine ligase	epmA	sp|P0A8N7|EPMA_ECOLI Elongation factor P--(R)-beta-lysine ligase OS=Escherichia coli (strain K12) OX=83333 GN=epmA PE=1 SV=1;sp|C5A1E9|EPMA_ECOBW Elongation factor P--(R)-beta-lysine ligase OS=Escherichia coli (strain K12 / MC4100 / BW2952) OX=595496 GN=ep	5	24.3	36.976	97648					148280						1348600	1265500	305880	307950	942470	469870	748610	36434							201680	99648	141140		205750	209390	14945						199820		0	0	0	0
P37760	dTDP-4-dehydrorhamnose reductase	rfbD	sp|P37760|RMLD_ECOLI dTDP-4-dehydrorhamnose reductase OS=Escherichia coli (strain K12) OX=83333 GN=rfbD PE=3 SV=2	12	49.8	32.694	2253300	741570	762870	620670	58357	177590	134010	144100	152850	23721	15797	5551900	3937000	5126800	1752700	3841700	2510300	2884200	1939200	159420	186920	603480	395530	264670	318290	101420	147660	79106	95491	858250	727240	25704		31072		42557		63105	76002	7	6	4	6
P0A805;C4ZRR4;B1XD41	Ribosome-recycling factor	frr	sp|P0A805|RRF_ECOLI Ribosome-recycling factor OS=Escherichia coli (strain K12) OX=83333 GN=frr PE=1 SV=1;sp|C4ZRR4|RRF_ECOBW Ribosome-recycling factor OS=Escherichia coli (strain K12 / MC4100 / BW2952) OX=595496 GN=frr PE=3 SV=1;sp|B1XD41|RRF_ECODH Ribosom	11	60.5	20.638	9587000	5797600	5283100	5401800	109510	1132500	1356400	2451400	571050	723780	412410	25643000	19094000	33372000	13656000	27451000	16512000	12668000	9437200	140380	301000	4206900	2649100	1118700	1075000	1985400	1566800	1437100	1161100	3334900	2787000	1202600	1574100	956570	1138700	1958600	1203500	1873300	851840	10	13	10	9
P0A6D7;B1X737	Shikimate kinase 1	aroK	sp|P0A6D7|AROK_ECOLI Shikimate kinase 1 OS=Escherichia coli (strain K12) OX=83333 GN=aroK PE=1 SV=2;sp|B1X737|AROK_ECODH Shikimate kinase 1 OS=Escherichia coli (strain K12 / DH10B) OX=316385 GN=aroK PE=3 SV=1	11	58.4	19.538	5091800	1656900	1961800	2314200	65637	297880	187670	337540	185280	53971		7908500	5368200	10776000	4577600	9891000	7739300	5521600	4401700	230550	327900	1474600	1210600	319440	250450	441270	587860	244560	82825	936340	994760	25344	84695	71124		314660	89395	236120	74428	5	9	9	6
P0A784	Oligoribonuclease	orn	sp|P0A784|ORN_ECOLI Oligoribonuclease OS=Escherichia coli (strain K12) OX=83333 GN=orn PE=1 SV=2	6	28.7	20.815	1021500	152440	132950	105270								1388800	1327300	950310	653640	833710	1387900	753810	423380			65252	57219	8708	14499		129490	10138	9732.7	65793	26171		3589.9					18196	7716.3	2	1	2	1
P0A8E7;C4ZTI3;B1XFL4	UPF0234 protein YajQ	yajQ	sp|P0A8E7|YAJQ_ECOLI UPF0234 protein YajQ OS=Escherichia coli (strain K12) OX=83333 GN=yajQ PE=1 SV=2;sp|C4ZTI3|YAJQ_ECOBW UPF0234 protein YajQ OS=Escherichia coli (strain K12 / MC4100 / BW2952) OX=595496 GN=yajQ PE=3 SV=1;sp|B1XFL4|YAJQ_ECODH UPF0234 prot	13	72.4	18.344	6124100	1546100	2155500	2137200	95699	34130	173920	340590	359970	24463	46907	18103000	10191000	18619000	9499700	13704000	11176000	8561300	5029100	585680	473150	1330400	1235600	472000	257470	699900	553560	194060	37246	1123000	354950	63155	142480	126900	232530	152090	11666	833510	100000	8	4	8	7
P75792	Sugar phosphatase YbiV	ybiV	sp|P75792|SUPH_ECOLI Sugar phosphatase YbiV OS=Escherichia coli (strain K12) OX=83333 GN=ybiV PE=1 SV=1	3	13.7	30.412					20500									147970	118340	224000	146890							100130		84012									100130					0	0	0	0
P0A8T7;B1XBZ0	DNA-directed RNA polymerase subunit beta	rpoC	sp|P0A8T7|RPOC_ECOLI DNA-directed RNA polymerase subunit beta OS=Escherichia coli (strain K12) OX=83333 GN=rpoC PE=1 SV=1;sp|B1XBZ0|RPOC_ECODH DNA-directed RNA polymerase subunit beta OS=Escherichia coli (strain K12 / DH10B) OX=316385 GN=rpoC PE=3 SV=1	107	78.6	155.16	64405000	28883000	36037000	38954000	3443400	17987000	10782000	8028500	7764300	7300400	6935700	147760000	115160000	120910000	63212000	86153000	70796000	73199000	60190000	14384000	15290000	26498000	20728000	24327000	21024000	30091000	21573000	38882000	31124000	17978000	13750000	16437000	16139000	12634000	10000000	10789000	8765400	16245000	10620000	193	192	210	197
P04036;C4ZPV7;B1XBF6	4-hydroxy-tetrahydrodipicolinate reductase	dapB	sp|P04036|DAPB_ECOLI 4-hydroxy-tetrahydrodipicolinate reductase OS=Escherichia coli (strain K12) OX=83333 GN=dapB PE=1 SV=1;sp|C4ZPV7|DAPB_ECOBW 4-hydroxy-tetrahydrodipicolinate reductase OS=Escherichia coli (strain K12 / MC4100 / BW2952) OX=595496 GN=dapB	6	31.1	28.756	626560				13793							1232400	839460	669910	227990	589260	420280	474630	232920													106790								0	0	0	0
P0AES4	DNA gyrase subunit A	gyrA	sp|P0AES4|GYRA_ECOLI DNA gyrase subunit A OS=Escherichia coli (strain K12) OX=83333 GN=gyrA PE=1 SV=1	41	51.3	96.962	3329000	1267700	2142700	2388200	213240	374820	276390	578640	346880	381360	219310	14125000	10382000	11681000	7106000	8500600	6873700	8224500	6734200	1017600	1132500	1832000	1693100	1987800	1642300	1268000	979080	1452700	1272000	1754800	1125200	715640	629190	680050	304690	706690	481080	1293500	986360	32	25	28	13
P00959;C4ZSJ8;B1X7K4	Methionine--tRNA ligase	metG	sp|P00959|SYM_ECOLI Methionine--tRNA ligase OS=Escherichia coli (strain K12) OX=83333 GN=metG PE=1 SV=2;sp|C4ZSJ8|SYM_ECOBW Methionine--tRNA ligase OS=Escherichia coli (strain K12 / MC4100 / BW2952) OX=595496 GN=metG PE=3 SV=1;sp|B1X7K4|SYM_ECODH Methionin	37	62.8	76.254	2905400	1485600	1983800	4309600	479540	381640	226470	448270	263860	303310	163260	16383000	12769000	11018000	5528200	7148900	5639000	7768900	5571600	871680	1029100	1342500	1356500	1403600	2035200	1234100	677110	1227500	785930	1891700	2004000	320910	306830	242510	165660	405440	255040	1432400	703390	27	23	24	29
P0AEC3	Aerobic respiration control sensor protein ArcB	arcB	sp|P0AEC3|ARCB_ECOLI Aerobic respiration control sensor protein ArcB OS=Escherichia coli (strain K12) OX=83333 GN=arcB PE=1 SV=1	8	12.2	87.982	4365300	83408	75452	186730		28667	9406.8			3984.5		107260	35289	32622	22429	11911	29489	25377	38631	3173.5		53973	43602			3984.9	1339.3	19617	20599	4332.9		12943		9287.7		4433.9		10541	3228.1	1	0	0	1
P0A7E9	Uridylate kinase	pyrH	sp|P0A7E9|PYRH_ECOLI Uridylate kinase OS=Escherichia coli (strain K12) OX=83333 GN=pyrH PE=1 SV=2	7	54.4	25.97	2168000	1674900	1992600	1582700	20986	172940	82168	130870	48038	156020	78875	7011400	12735000	5186400	2462200	11308000	1977500	3970000	2207600	252230	639100	1708000	927400	408140	296030	497280	273920	397590	396340	639990	602260	263740	280170	76657	116130	235840	159370	366230	291200	2	1	1	2
P76116	Uncharacterized protein YncE	yncE	sp|P76116|YNCE_ECOLI Uncharacterized protein YncE OS=Escherichia coli (strain K12) OX=83333 GN=yncE PE=1 SV=1	14	42.5	38.612	298320	328870	1187100	1272300		116200	15825	168700	239430	6346.8	18090	8924900	6082300	4125300	1999500	2606600	2367700	3448900	2458800	263570	346070	511940	201880	221290	224790	187610	99732	326980	72441	663990	735600	149490	135300	124350		77780		473090	377830	0	0	5	5
P06616;C4ZYI9;B1XB40	GTPase Era	era	sp|P06616|ERA_ECOLI GTPase Era OS=Escherichia coli (strain K12) OX=83333 GN=era PE=1 SV=2;sp|C4ZYI9|ERA_ECOBW GTPase Era OS=Escherichia coli (strain K12 / MC4100 / BW2952) OX=595496 GN=era PE=3 SV=1;sp|B1XB40|ERA_ECODH GTPase Era OS=Escherichia coli (strai	6	25.6	33.81	228720	148530	210080	172310	16537				18980	17545		489280	303360	968640	544270	597630	669510	447710	511430			140690	187610	91715		38554	2449300				19135					14885	92275	69064		1	0	1	0
P76535;C4ZVV9;B1XA99	N-acetylmuramic acid 6-phosphate etherase	murQ	sp|P76535|MURQ_ECOLI N-acetylmuramic acid 6-phosphate etherase OS=Escherichia coli (strain K12) OX=83333 GN=murQ PE=1 SV=1;sp|C4ZVV9|MURQ_ECOBW N-acetylmuramic acid 6-phosphate etherase OS=Escherichia coli (strain K12 / MC4100 / BW2952) OX=595496 GN=murQ P	2	14.1	31.22	8727.2											39412	25596	66037	41711	26325																								1	0	0	0
P0ACC7;C4ZZ08;B1X9V8	Bifunctional protein GlmU;UDP-N-acetylglucosamine pyrophosphorylase;Glucosamine-1-phosphate N-acetyltransferase	glmU	sp|P0ACC7|GLMU_ECOLI Bifunctional protein GlmU OS=Escherichia coli (strain K12) OX=83333 GN=glmU PE=1 SV=1;sp|C4ZZ08|GLMU_ECOBW Bifunctional protein GlmU OS=Escherichia coli (strain K12 / MC4100 / BW2952) OX=595496 GN=glmU PE=3 SV=1;sp|B1X9V8|GLMU_ECODH Bi	14	41.4	49.19	1316200	410730	675310	717650	79097	41889	63495	75833	46529	19243	13818	4471200	2037900	2178800	2755400	1437700	1526900	1570200	1342600	183930	203920	333290	469740	477920	463910	137620	227160	139850	77150	404950	453490	60185	94007	53857	48451	91720	18042	158360	201770	8	4	8	4
P0ADE6	Uncharacterized protein YgaU	ygaU	sp|P0ADE6|YGAU_ECOLI Uncharacterized protein YgaU OS=Escherichia coli (strain K12) OX=83333 GN=ygaU PE=1 SV=2	5	40.3	16.063	959010	369370	76305	272580	37503							1561400	888090	2212100	2325900	602520	1176300	150380	57521		16473	134890	256220			77975										18709				3	5	1	0
P07118	Valine--tRNA ligase	valS	sp|P07118|SYV_ECOLI Valine--tRNA ligase OS=Escherichia coli (strain K12) OX=83333 GN=valS PE=1 SV=2	54	63.8	108.19	3171800	1101000	1727300	1706200	334550	231190	141220	263840	167350	123070	110000	14020000	9682500	8940500	5169500	7528200	4750400	8170500	5207900	891220	957700	1074900	1096200	1036300	1030600	773850	526640	751920	494670	1199800	1004700	991740	152060	58764	66316	242410	106070	1169900	519330	21	21	36	28
P23538	Phosphoenolpyruvate synthase	ppsA	sp|P23538|PPSA_ECOLI Phosphoenolpyruvate synthase OS=Escherichia coli (strain K12) OX=83333 GN=ppsA PE=1 SV=5	12	17.4	87.434	40133	10621	51415	36201	19269	26351					4202.8	322180	115550	220360	156890	109600	161160	213650	143700	9077.5	5743.9	10677	12690	7611.1	4551.9	9982.7	942.65	6571.2	17203	13535	16197	3643.4		3676.3	8688.7	4750.7		23681	15874	0	2	3	3
P07813;C4ZWC9	Leucine--tRNA ligase	leuS	sp|P07813|SYL_ECOLI Leucine--tRNA ligase OS=Escherichia coli (strain K12) OX=83333 GN=leuS PE=1 SV=2;sp|C4ZWC9|SYL_ECOBW Leucine--tRNA ligase OS=Escherichia coli (strain K12 / MC4100 / BW2952) OX=595496 GN=leuS PE=3 SV=1	49	56.5	97.233	2533200	1098800	2217100	2244200	179280	2514500	141650	818870	290590	221950	57365	13702000	11097000	9686800	6046300	7131900	6384500	7541500	6116900	659020	852260	1371600	1045900	860760	862450	838130	629060	820900	747830	2032400	845970	3989100	3977300	3644100	137390	1260900	207430	1291900	608490	23	23	37	32
P00934	Threonine synthase	thrC	sp|P00934|THRC_ECOLI Threonine synthase OS=Escherichia coli (strain K12) OX=83333 GN=thrC PE=1 SV=1	4	13.8	47.113			18619	26063								488230	401340	519710	195780	310920	114560	250510	58464			15971	30698							26063										0	0	0	0
P07650;B1XFJ2	Thymidine phosphorylase	deoA	sp|P07650|TYPH_ECOLI Thymidine phosphorylase OS=Escherichia coli (strain K12) OX=83333 GN=deoA PE=1 SV=3;sp|B1XFJ2|TYPH_ECODH Thymidine phosphorylase OS=Escherichia coli (strain K12 / DH10B) OX=316385 GN=deoA PE=3 SV=1	7	20.5	47.207	41716	32838				82970			69438			548010	495470	560320	538480	204970	182450	119410	84442	9160	13981	16542				1523				49765	5364.8		62586	29084				53602		0	0	0	0
P0A6G7	ATP-dependent Clp protease proteolytic subunit	clpP	sp|P0A6G7|CLPP_ECOLI ATP-dependent Clp protease proteolytic subunit OS=Escherichia coli (strain K12) OX=83333 GN=clpP PE=1 SV=1	6	34.3	23.186	5320400	2467300	3710700	2790900		80692	332710	169450	560770	280530	171570	21777000	14952000	23298000	7056400	12450000	6953500	11933000	8542700	441980	1003500	2687600	1823400	2259200	2362400	1228800	909890	1135500	635740	4238900	2825300	655160	302800	263220	214980	265790	390550	1679700	1286300	4	1	3	4
P0A836;C4ZWK2;B1X6Q8	Succinyl-CoA ligase [ADP-forming] subunit beta	sucC	sp|P0A836|SUCC_ECOLI Succinate--CoA ligase [ADP-forming] subunit beta OS=Escherichia coli (strain K12) OX=83333 GN=sucC PE=1 SV=1;sp|C4ZWK2|SUCC_ECOBW Succinate--CoA ligase [ADP-forming] subunit beta OS=Escherichia coli (strain K12 / MC4100 / BW2952) OX=59	20	60.6	41.392	2708900	1903400	1772100	1779400	193760	315170	73265	149540	191510	95235	141210	8488200	7206800	6317700	3491900	3650300	3211300	6841700	6453200	607400	622820	835810	730240	707960	1264300	391570	211200	771940	648300	736520	940820	146750	82746	111540	19209	101780	126050	760170	746570	23	7	11	8
P0AGE9	Succinyl-CoA ligase [ADP-forming] subunit alpha	sucD	sp|P0AGE9|SUCD_ECOLI Succinate--CoA ligase [ADP-forming] subunit alpha OS=Escherichia coli (strain K12) OX=83333 GN=sucD PE=1 SV=2	15	64.4	29.777	3434900	664250	816690	902390	56545	410730	26890	38799	76021	98157	114650	10616000	6283900	6049800	4811300	3679500	3326700	6864700	6164300	274120	532190	557350	582080	596600	650130	448660	214010	813090	578880	750060	753930	76135	94828	1438.9		75321	23154	843130	95645	18	10	11	8
P0A6Y8	Chaperone protein DnaK	dnaK	sp|P0A6Y8|DNAK_ECOLI Chaperone protein DnaK OS=Escherichia coli (strain K12) OX=83333 GN=dnaK PE=1 SV=2	53	75.5	69.114	33454000	13796000	18823000	20451000	2611600	6795500	2957900	4213900	3528200	1635800	1610300	106230000	75505000	105390000	57660000	61340000	47397000	45737000	37773000	7388000	7503800	12253000	10071000	7894000	6999900	7794100	5867300	7198600	5071600	15135000	10056000	4779800	5109100	4326500	3261100	3955000	2491000	10478000	5443200	61	61	64	82
P23843	Periplasmic oligopeptide-binding protein	oppA	sp|P23843|OPPA_ECOLI Periplasmic oligopeptide-binding protein OS=Escherichia coli (strain K12) OX=83333 GN=oppA PE=1 SV=2	29	75.7	60.898	4283900	2296800	3195700	2941800	192040	793190	373060	666990	441810	84751	154680	19868000	13611000	16843000	6044900	9860700	7631100	11415000	7299700	433470	325910	1668900	1339400	1070800	391650	976040	561570	1060800	597400	2058700	1355200	384540	187160	467180	230790	466440	320090	1403800	578620	17	18	20	24
P00962;C4ZWF6;B1X6L3	Glutamine--tRNA ligase	glnS	sp|P00962|SYQ_ECOLI Glutamine--tRNA ligase OS=Escherichia coli (strain K12) OX=83333 GN=glnS PE=1 SV=3;sp|C4ZWF6|SYQ_ECOBW Glutamine--tRNA ligase OS=Escherichia coli (strain K12 / MC4100 / BW2952) OX=595496 GN=glnS PE=3 SV=1;sp|B1X6L3|SYQ_ECODH Glutamine--	31	61.7	63.477	3270400	1149600	1704300	1989300	185130	406210	154430	277390	78212	52681	33912	13858000	8475500	12361000	5114500	6976400	4955000	7100100	3566700	656850	633630	983230	675340	1117200	827920	723700	448120	449430	201930	1391300	873190	177170	273970	148240	23296	267510	41181	770140	390360	13	12	14	16
P69811	Multiphosphoryl transfer protein;Phosphocarrier protein HPr;Fructose-specific phosphotransferase enzyme IIA component	fruB	sp|P69811|PTFAH_ECOLI Multiphosphoryl transfer protein OS=Escherichia coli (strain K12) OX=83333 GN=fruB PE=1 SV=1	16	60.9	39.647	1397300	455550	1147100	1334800	84595	172810	78805	442770	304960	32561	9629.3	18010000	14598000	29638000	18031000	8310100	7924400	2311500	2305800	1435500	1706600	1611000	1273200	381420	169850	601160	418920	149450	192770	381130	341570	1602100	1465300	1939100	1139300	600130	598550	767930	467430	1	3	5	8
P36683	Aconitate hydratase B	acnB	sp|P36683|ACNB_ECOLI Aconitate hydratase B OS=Escherichia coli (strain K12) OX=83333 GN=acnB PE=1 SV=3	37	56.3	93.497	987510	383020	782630	1013200	74834	28889	20492	58945	68697	7277.6	15472	6026200	4391300	4653700	2855600	2510400	2218200	2666200	2033100	267790	310590	507760	431730	410620	477000	225640	124710	144000	120210	640730	531790	73180	84023	51039	62000	32100	19353	338280	94122	9	7	24	20
P21889;C4ZQF0;B1XHD4	Aspartate--tRNA ligase	aspS	sp|P21889|SYD_ECOLI Aspartate--tRNA ligase OS=Escherichia coli (strain K12) OX=83333 GN=aspS PE=1 SV=1;sp|C4ZQF0|SYD_ECOBW Aspartate--tRNA ligase OS=Escherichia coli (strain K12 / MC4100 / BW2952) OX=595496 GN=aspS PE=3 SV=1;sp|B1XHD4|SYD_ECODH Aspartate--	41	69.5	65.913	3444500	2023300	2414400	2612700	288460	1032700	515700	461530	371540	182740	176200	18477000	12926000	12546000	6693100	8662200	7579300	8897000	7640100	1183100	1265600	1494200	1143600	1243400	1181700	1063300	741080	1198500	789380	2294300	2008700	670430	554720	464810	331920	465930	369200	1577300	991890	10	18	18	15
P0AFG0	Transcription termination/antitermination protein NusG	nusG	sp|P0AFG0|NUSG_ECOLI Transcription termination/antitermination protein NusG OS=Escherichia coli (strain K12) OX=83333 GN=nusG PE=1 SV=2	11	68.5	20.531	6888700	2596700	5091000	5115500	98346	40496	33163	1436200	1106500	191160	31256	21943000	16130000	30020000	12360000	25475000	17075000	16084000	10732000	1063100	805570	4246300	3169200	1678500	988210	2777600	1514200	2027400	1629500	2603200	1226600	105610	4536.9	73066	316590	845390	800850	1601200	1322000	8	5	7	9
P75876;C4ZQ93;B1X8S1	Ribosomal RNA large subunit methyltransferase I	rlmI	sp|P75876|RLMI_ECOLI Ribosomal RNA large subunit methyltransferase I OS=Escherichia coli (strain K12) OX=83333 GN=rlmI PE=1 SV=2;sp|C4ZQ93|RLMI_ECOBW Ribosomal RNA large subunit methyltransferase I OS=Escherichia coli (strain K12 / MC4100 / BW2952) OX=5954	16	48.5	44.356	1485000	670010	827040	1272000	93653	202810	78928	275450	168660	76536	86069	7156100	5183800	5147200	3142100	6266700	5148200	4769500	2522500	326650	402840	708440	602650	670390	752650	596330	485450	445060	445420	605530	415690	294520	244000	189290	175310	258570	199090	525850	394460	1	2	4	4
P0ACG8	Heat shock protein 15	hslR	sp|P0ACG8|HSLR_ECOLI Heat shock protein 15 OS=Escherichia coli (strain K12) OX=83333 GN=hslR PE=1 SV=1	4	39.8	15.496	1744700	174930	685790	673200	542930	243860	4134.1			147330	17486	5824100	1638600	2389400	1376100	3833700	8327000	6899600	9765700	256820	415900	141280	406580	1647300	2608500	465750	398190	394400		2553700	2776400	318430	665050	333690	752850	144250	154360	1356100	107040	0	0	1	0
P0A9M2	Hypoxanthine phosphoribosyltransferase	hpt	sp|P0A9M2|HPRT_ECOLI Hypoxanthine phosphoribosyltransferase OS=Escherichia coli (strain K12) OX=83333 GN=hpt PE=1 SV=1	14	69.7	20.115	5938900	1426200	3632000	2568400	45517	288370	276840	457830	277640	66842	21129	15989000	12062000	14293000	9106800	10437000	8656000	9222600	6004900	320960	587940	2412600	1862300	424840	232940	1060900	1122200	219140	519820	2072500	576110	177630	429990	499160	541650	328040	244490	577040	615930	12	4	8	5
P27836;C4ZZ62;B1XAG6	UDP-N-acetyl-D-mannosaminuronic acid transferase	wecG	sp|P27836|WECG_ECOLI UDP-N-acetyl-D-mannosaminuronic acid transferase OS=Escherichia coli (strain K12) OX=83333 GN=wecG PE=1 SV=2;sp|C4ZZ62|WECG_ECOBW UDP-N-acetyl-D-mannosaminuronic acid transferase OS=Escherichia coli (strain K12 / MC4100 / BW2952) OX=59	3	12.2	27.928		9979.9	10689	19135		53683	49637	49888	1595.2	16125	5320.6	67857	79759	1587.8	854.25	109310	139790	97627	88427		5856	6321.3				31838	42641	68927	62732	35350					66627	57735	75003	56119	11911	0	0	0	0
P0AFX9	Sigma-E factor regulatory protein RseB	rseB	sp|P0AFX9|RSEB_ECOLI Sigma-E factor regulatory protein RseB OS=Escherichia coli (strain K12) OX=83333 GN=rseB PE=1 SV=1	4	19.2	35.749	655540	662780	626620	385540			12872	141660	130660	89148	110520	3188900	2829700	1982200	712060	2072000	1229300	743980	651040	83541	455350	431590	244370	499500	339180	441900	367940	362580	288310	39871	284670					153060	135420	138890	205700	1	0	1	0
P0AG82	Phosphate-binding protein PstS	pstS	sp|P0AG82|PSTS_ECOLI Phosphate-binding protein PstS OS=Escherichia coli (strain K12) OX=83333 GN=pstS PE=1 SV=1	9	26.6	37.023	42442	83370	150800	106000					29016			317850	604130	395320	619560	733760	738480	181350	182080	17086		82565	38827			43376	27572			27104						24201		44856		2	2	1	5
P77649;C4ZYG8;B1XG13	UPF0061 protein YdiU	ydiU	sp|P77649|YDIU_ECOLI UPF0061 protein YdiU OS=Escherichia coli (strain K12) OX=83333 GN=ydiU PE=3 SV=1;sp|C4ZYG8|YDIU_ECOBW UPF0061 protein YdiU OS=Escherichia coli (strain K12 / MC4100 / BW2952) OX=595496 GN=ydiU PE=3 SV=1;sp|B1XG13|YDIU_ECODH UPF0061 prot	1	2.3	54.381	11714	5059.4	4103.9	2230		5067.9			769.38		953.81	25845	17894	16600	10665	27840	16886	20203	14381			2347.1	2871.5			2735.4	1886.6	3104.5	788	7289.1										1	1	2	0
P0A738;C4ZXV5;B1X7B3	Cyclic pyranopterin monophosphate synthase accessory protein	moaC	sp|P0A738|MOAC_ECOLI Cyclic pyranopterin monophosphate synthase OS=Escherichia coli (strain K12) OX=83333 GN=moaC PE=1 SV=2;sp|C4ZXV5|MOAC_ECOBW Cyclic pyranopterin monophosphate synthase OS=Escherichia coli (strain K12 / MC4100 / BW2952) OX=595496 GN=moaC	4	32.3	17.467	166740	94575	64023	88577								598530	363260	318290	517590	292030	435400	392350	475600	11400	24966	39511		41309		34054	47979					36931				24808				1	0	0	0
P0A722;C4ZRS3;B1XD50	Acyl-[acyl-carrier-protein]--UDP-N-acetylglucosamine O-acyltransferase	lpxA	sp|P0A722|LPXA_ECOLI Acyl-[acyl-carrier-protein]--UDP-N-acetylglucosamine O-acyltransferase OS=Escherichia coli (strain K12) OX=83333 GN=lpxA PE=1 SV=1;sp|C4ZRS3|LPXA_ECOBW Acyl-[acyl-carrier-protein]--UDP-N-acetylglucosamine O-acyltransferase OS=Escherich	3	14.1	28.08	714620	404320	620520	479990				133820	189460	65795		2828900	2541400	1764800	723260	1793300	1139800	1898600	1156300	80475	230520	364710	229830	89139	46516	197180	58151	196760		23804								106710	299090	0	2	2	1
P24188;C4ZRZ5;B1X9G8	UPF0176 protein YceA	yceA	sp|P24188|YCEA_ECOLI UPF0176 protein YceA OS=Escherichia coli (strain K12) OX=83333 GN=yceA PE=1 SV=2;sp|C4ZRZ5|YCEA_ECOBW UPF0176 protein YceA OS=Escherichia coli (strain K12 / MC4100 / BW2952) OX=595496 GN=yceA PE=3 SV=1;sp|B1X9G8|YCEA_ECODH UPF0176 prot	8	25.4	39.781	69451	82184	68203	17311								228010	105630	167050	134460	187780	251270	151860	98644	8694.5	2057.7	53809	23167	12563			12459				12885									0	0	1	0
P0AGD3	Superoxide dismutase [Fe]	sodB	sp|P0AGD3|SODF_ECOLI Superoxide dismutase [Fe] OS=Escherichia coli (strain K12) OX=83333 GN=sodB PE=1 SV=2	8	62.2	21.265	16588000	6794900	10918000	9915300	364350	3120500	1136900	2057900	1618600	897760	500400	57878000	36394000	52154000	30533000	43610000	31707000	30217000	24524000	2992700	2824900	6552500	5857000	2651500	3322300	3229300	2703900	2751500	2443100	9992800	7321500	1000700	1022400	1534900	1511900	2315700	1875200	6188000	3152400	8	5	11	10
P00582	DNA polymerase I	polA	sp|P00582|DPO1_ECOLI DNA polymerase I OS=Escherichia coli (strain K12) OX=83333 GN=polA PE=1 SV=1	23	32.5	103.12	771100	189170	241460	2331500	87284	60676	23060	13082	31517	5666.6		2598400	1706800	2520700	834060	481600	449140	1555900	795640	128860	547380	55473	48146	290510	73929	69463	54490	89780	32967	140690	58268	229790	271990	190320	45201	59234		97782	12841	5	1	7	8
P77395	Uncharacterized protein YbbN	ybbN	sp|P77395|YBBN_ECOLI Uncharacterized protein YbbN OS=Escherichia coli (strain K12) OX=83333 GN=ybbN PE=1 SV=2	6	26.8	31.791	610020	80593					23264	18516				2189700	495580	1872400	931010	705090	384860	201980	71819	19306		25282	19691			26164	39948	8402.7		25408			26809					21468		2	0	0	0
P0A720;C4ZS38;B1XA08	Thymidylate kinase	tmk	sp|P0A720|KTHY_ECOLI Thymidylate kinase OS=Escherichia coli (strain K12) OX=83333 GN=tmk PE=1 SV=1;sp|C4ZS38|KTHY_ECOBW Thymidylate kinase OS=Escherichia coli (strain K12 / MC4100 / BW2952) OX=595496 GN=tmk PE=3 SV=1;sp|B1XA08|KTHY_ECODH Thymidylate kinase	5	30.5	23.783	117260		13238	3642.7						6664.9		591700	118150	499500	233810	223600	234930	130870	34651	2920.7		4882.6				11304	19317		31701									3182.6		0	0	0	0
P08997	Malate synthase A	aceB	sp|P08997|MASY_ECOLI Malate synthase A OS=Escherichia coli (strain K12) OX=83333 GN=aceB PE=1 SV=1	25	61.4	60.273	4626300	2137000	2746900	3743100	353790	811150	506590	555680	579290	173080	128970	19109000	13772000	15749000	10532000	12532000	9116400	15418000	12974000	967030	995280	1794300	1328700	1906300	2089500	933960	885100	1296000	1194900	1960600	1679300	363740	373520	382620	355440	592860	364020	1451100	775270	14	18	20	16
P0ACA3	Stringent starvation protein A	sspA	sp|P0ACA3|SSPA_ECOLI Stringent starvation protein A OS=Escherichia coli (strain K12) OX=83333 GN=sspA PE=1 SV=2	13	74.1	24.305	8315600	4661700	6108500	6466400		1135800	290080	951540	1142400	194480	350320	27740000	20444000	30003000	9789900	24534000	17683000	19188000	12059000	1499300	1465600	4386600	2453300	2191500	2821100	2008200	1526900	1519400	974930	6403300	4888500	693930	391740	243120	287730	1348500	799340	2541600	1477800	2	6	5	7
P0A6J8	D-alanine--D-alanine ligase A	ddlA	sp|P0A6J8|DDLA_ECOLI D-alanine--D-alanine ligase A OS=Escherichia coli (strain K12) OX=83333 GN=ddlA PE=3 SV=1	11	34.3	39.315	1369800	646750	620080	567180	55892		23552	25697	39409		15185	4109600	9014700	3079100	2394300	2630200	2185700	1842200	1000800	123530	159670	334670	396890	134520	86125	177160	109220	87603	62642	220770	129040		10370	30956	16641	5253.8	38773	199270	115720	4	1	1	6
P32664;C5A0T7;B1XBZ9	NADH pyrophosphatase	nudC	sp|P32664|NUDC_ECOLI NADH pyrophosphatase OS=Escherichia coli (strain K12) OX=83333 GN=nudC PE=1 SV=2;sp|C5A0T7|NUDC_ECOBW NADH pyrophosphatase OS=Escherichia coli (strain K12 / MC4100 / BW2952) OX=595496 GN=nudC PE=3 SV=1;sp|B1XBZ9|NUDC_ECODH NADH pyropho	3	22.2	29.689												116420		82925	137530	59060		12294	75191											15615										0	0	0	0
P06959	Dihydrolipoyllysine-residue acetyltransferase component of pyruvate dehydrogenase complex	aceF	sp|P06959|ODP2_ECOLI Dihydrolipoyllysine-residue acetyltransferase component of pyruvate dehydrogenase complex OS=Escherichia coli (strain K12) OX=83333 GN=aceF PE=1 SV=3	70	91	66.095	44676000	24414000	19078000	20899000	5153400	717790000	356270000	197870000	174940000	271280000	275250000	13075000	13052000	12247000	7233200	14628000	11534000	14397000	13293000	14876000	16662000	27863000	23890000	26900000	24828000	881560000	665010000	1017700000	923220000	391240000	297290000	666020000	637820000	551740000	409380000	410650000	385370000	850040000	612710000	74	181	69	162
P62707;C4ZXS6;B1X786	2,3-bisphosphoglycerate-dependent phosphoglycerate mutase	gpmA	sp|P62707|GPMA_ECOLI 2,3-bisphosphoglycerate-dependent phosphoglycerate mutase OS=Escherichia coli (strain K12) OX=83333 GN=gpmA PE=1 SV=2;sp|C4ZXS6|GPMA_ECOBW 2,3-bisphosphoglycerate-dependent phosphoglycerate mutase OS=Escherichia coli (strain K12 / MC41	16	64.4	28.556	14076000	4597500	5311800	5287600	226480	1989200	828870	1071600	664270	433980	414640	31976000	22405000	27677000	19894000	18169000	18075000	13820000	13245000	1219300	1264900	3372700	3428800	1286900	2330200	1193400	1262500	1395800	1237400	5349800	5328400	973430	743480	714280	725460	539270	656200	1479800	1195900	16	21	10	10
P10443	DNA polymerase III subunit alpha	dnaE	sp|P10443|DPO3A_ECOLI DNA polymerase III subunit alpha OS=Escherichia coli (strain K12) OX=83333 GN=dnaE PE=1 SV=1	11	10.3	129.9	59358	32286	35792	18761		37543	2591	3009.8	3209.8			360000	320390	142720	184640	140280	141780	188750	143230	970.92		19673	13052	552.65		35457	17482	63501	6502.5	40310	5439.3	9117.3	5319.3	384.26	4905.9	2486.4	12937	1680.3	26775	0	0	2	0
P0AED5	Response regulator UvrY	uvrY	sp|P0AED5|UVRY_ECOLI Response regulator UvrY OS=Escherichia coli (strain K12) OX=83333 GN=uvrY PE=1 SV=1	1	6	23.892			26827	23757			15222					49557	42726	28191	29418	37756	59472	28350	23981									20668										13267	14509	0	0	2	2
P0AFK9	Spermidine/putrescine-binding periplasmic protein	potD	sp|P0AFK9|POTD_ECOLI Spermidine/putrescine-binding periplasmic protein OS=Escherichia coli (strain K12) OX=83333 GN=potD PE=1 SV=1	19	48	38.867	3389500	2065500	3261200	2720000	71558	331380	152950	554190	601430	27376	90608	19889000	13838000	20866000	12100000	13383000	12535000	6496300	6110900	434160	316600	1898500	1753200	483490	366520	1019700	797490	609200	715490	1202800	852210	74793	86505	216410	183240	605200	328060	751240	822430	16	10	14	13
P0ADS6	Uncharacterized protein YggE	yggE	sp|P0ADS6|YGGE_ECOLI Uncharacterized protein YggE OS=Escherichia coli (strain K12) OX=83333 GN=yggE PE=4 SV=1	11	39	26.635	2097200	818350	1214800	1219800	63917		107430	148230	157220		66238	10371000	7565200	7011300	6166100	3945600	4462500	4033500	3863700	239570	284390	995150	1050400	195230	201370	531190	521280	579370	646370	705210	310870	260930	264790	144160	95662	225990	68528	545260	352660	4	2	9	3
P0C0V0	Periplasmic serine endoprotease DegP	degP	sp|P0C0V0|DEGP_ECOLI Periplasmic serine endoprotease DegP OS=Escherichia coli (strain K12) OX=83333 GN=degP PE=1 SV=1	17	46.8	49.354	360220	198080	1251000	1312400			3113.5	339130	269050		1833.8	9555700	7964000	7263100	5236500	5664000	5016600	2666300	2171400	164720	124120	778420	748830	49646		469470	211770	375700	182940	370690	25362	33734	69044	47051	13978	247450	164730	326530	134190	0	0	12	9
P76389	UPF0053 protein YegH	yegH	sp|P76389|YEGH_ECOLI UPF0053 protein YegH OS=Escherichia coli (strain K12) OX=83333 GN=yegH PE=3 SV=2	9	27.3	59.45	137650	73844	201770	171220	22953	246420	114060	469900	417550	82278	70484	2109300	1672700	1761100	960320	1217600	1269100	1010100	246490	89578	98740	128960	95438	440210	225560	486540	463170	1130200	727260	1465000	694610	924800	885680	687920	373780	511240	481280	1782800	529400	0	0	1	1
P33136;C4ZRY9;B1X9G2	Glucans biosynthesis protein G	mdoG	sp|P33136|OPGG_ECOLI Glucans biosynthesis protein G OS=Escherichia coli (strain K12) OX=83333 GN=mdoG PE=1 SV=1;sp|C4ZRY9|OPGG_ECOBW Glucans biosynthesis protein G OS=Escherichia coli (strain K12 / MC4100 / BW2952) OX=595496 GN=mdoG PE=3 SV=1;sp|B1X9G2|OPG	20	53.6	57.912	1000700	384810	1090000	988650	18054	108220	80151	150840	140180	76199	17395	9323300	5789400	7208400	3742200	4357100	5294500	4578300	3283600	461270	273450	634790	694120	500500	603250	317740	311910	429860	252340	861880	575520	59249	80305	27455	21892	136990	133480	444210	352330	1	5	11	11
P00956;C4ZPV2;B1XBF1	Isoleucine--tRNA ligase	ileS	sp|P00956|SYI_ECOLI Isoleucine--tRNA ligase OS=Escherichia coli (strain K12) OX=83333 GN=ileS PE=1 SV=5;sp|C4ZPV2|SYI_ECOBW Isoleucine--tRNA ligase OS=Escherichia coli (strain K12 / MC4100 / BW2952) OX=595496 GN=ileS PE=3 SV=1;sp|B1XBF1|SYI_ECODH Isoleucin	42	58.1	104.3	2888100	1229900	1575100	2048100	317890	376090	201940	398760	378560	134710	72778	13047000	10315000	8547700	4960700	6080500	4868200	7218700	5423500	918880	995070	1160600	926370	1043600	952310	922880	651630	1016700	616350	1992000	1521900	267990	211250	182310	161350	371550	175270	1233800	602340	35	28	28	35
P0AEC0	UPF0053 inner membrane protein YoaE	yoaE	sp|P0AEC0|YOAE_ECOLI UPF0053 inner membrane protein YoaE OS=Escherichia coli (strain K12) OX=83333 GN=yoaE PE=1 SV=1	2	3.7	56.527		59154	121950	112880				95221		19932		301720	259190	215400	134950	156890	99155	214910	93225	115650	57769	67897	43614	149070	51184	98077	84777	151490	69828	76944		41071	72265	44627	62186	190520		263900	214180	0	0	1	0
P0AEK2	3-oxoacyl-[acyl-carrier-protein] reductase FabG	fabG	sp|P0AEK2|FABG_ECOLI 3-oxoacyl-[acyl-carrier-protein] reductase FabG OS=Escherichia coli (strain K12) OX=83333 GN=fabG PE=1 SV=1	11	57.8	25.56	15685000	5356500	6681100	8282100	1107900	2142800	1006400	1498200	1249200	447850	270620	30660000	20072000	36472000	18714000	25597000	19646000	16669000	15882000	2410600	2424500	4836500	3770400	3489900	3375700	2616300	2524900	1248000	778890	5776500	4213100	1016100	678940	918280	360180	1264800	1165500	2502800	859240	14	15	12	8
P0A6L0;C4ZT63;B1XFJ1	Deoxyribose-phosphate aldolase	deoC	sp|P0A6L0|DEOC_ECOLI Deoxyribose-phosphate aldolase OS=Escherichia coli (strain K12) OX=83333 GN=deoC PE=1 SV=1;sp|C4ZT63|DEOC_ECOBW Deoxyribose-phosphate aldolase OS=Escherichia coli (strain K12 / MC4100 / BW2952) OX=595496 GN=deoC PE=3 SV=1;sp|B1XFJ1|DEO	14	69.1	27.733	2009200	631610	514310	474390	35015	89364	139800	24881	31514	89936		7117200	3961200	5643900	2761000	3366400	3291000	1573000	1110100	226190	209280	438700	241720	213360	63861	224100	94783	93804	97740	845460	948780	26393	110130	45985	60084	42119	113100	547640	395990	16	8	2	3
P0AEW9	1-phosphofructokinase	fruK	sp|P0AEW9|K1PF_ECOLI 1-phosphofructokinase OS=Escherichia coli (strain K12) OX=83333 GN=fruK PE=3 SV=1	13	49.4	33.755	732170	323990	600490	619920	25844	280240	3604300	376690	174900	73186	26418	12959000	10059000	12634000	6463000	5509200	4659800	2888800	1737300	580370	591790	743710	454020	148160	216490	746330	236640	186390	136000	1030800	635700	475980	359750	711030	460580	543240	161670	614380	165300	2	2	6	4
P0AF18	N-acetylglucosamine-6-phosphate deacetylase	nagA	sp|P0AF18|NAGA_ECOLI N-acetylglucosamine-6-phosphate deacetylase OS=Escherichia coli (strain K12) OX=83333 GN=nagA PE=1 SV=1	5	19.1	40.949		117390	8296.7	15561								819800	262420	354440	61577	190680	158320	24736	49206				5618.2		9364.5	57139								40465						0	0	0	0
P31433	Uncharacterized protein YicH	yicH	sp|P31433|YICH_ECOLI AsmA family protein YicH OS=Escherichia coli (strain K12) OX=83333 GN=yicH PE=3 SV=2	8	17	62.272	113580	55804	79333	123880		27223		86581	73146	23191		988530	657790	898800	382520	403880	223930	394030	217040	80051	65138	59891	61129	35424	25795	172800	73872	344450	212040	212790	179870	120150	194290	222810	49103	103870	76690	409660	117540	0	0	1	0
P0ABK5	Cysteine synthase A	cysK	sp|P0ABK5|CYSK_ECOLI Cysteine synthase A OS=Escherichia coli (strain K12) OX=83333 GN=cysK PE=1 SV=2	16	64.4	34.489	4746300	2059000	2483600	3020800	207530	401060	271860	590130	289780	280290	113900	18684000	12767000	17500000	7919600	11858000	9030000	13618000	10061000	1009800	1157200	1954200	1386400	1469300	985590	1317300	805520	1486200	1230200	1904500	1570200	140980	151670	112900	238540	382480	154240	1663100	1053300	6	6	9	5
P0AAI5	3-oxoacyl-[acyl-carrier-protein] synthase 2	fabF	sp|P0AAI5|FABF_ECOLI 3-oxoacyl-[acyl-carrier-protein] synthase 2 OS=Escherichia coli (strain K12) OX=83333 GN=fabF PE=1 SV=2	18	71.2	43.045	7558600	2562100	4370000	4132300	75038	862500	441370	773830	803700	281070	285580	32124000	20536000	20840000	10152000	15464000	10714000	14948000	11095000	1644200	2483700	4003300	2734600	2563500	2192600	2209200	1763200	1532300	850680	2561400	1841400	633170	460010	600850	348480	893380	481910	2239900	1271600	13	7	12	7
P0AAC6	Modulator of FtsH protease YccA	yccA	sp|P0AAC6|YCCA_ECOLI Modulator of FtsH protease YccA OS=Escherichia coli (strain K12) OX=83333 GN=yccA PE=1 SV=1	1	3.7	23.363		119380	207280	105040				467480	284570				164120			181840		317510	374320	47041	37346	123040	147130					459020	225560		83258	255880				271570		300880		0	0	0	0
P52697;C4ZXT8;B1X797	6-phosphogluconolactonase	pgl	sp|P52697|6PGL_ECOLI 6-phosphogluconolactonase OS=Escherichia coli (strain K12) OX=83333 GN=pgl PE=1 SV=2;sp|C4ZXT8|6PGL_ECOBW 6-phosphogluconolactonase OS=Escherichia coli (strain K12 / MC4100 / BW2952) OX=595496 GN=pgl PE=3 SV=1;sp|B1X797|6PGL_ECODH 6-ph	7	33.8	36.307	1804600	569020	828060	634530	22721	294560	256650	132520	12720	42051	53815	5455000	5307100	3998700	1429200	3690300	1611300	3238200	1474300	17572	18171	549570	140230	377650	48103	371570	118520	213250	139820	1147500	587200	13192	159210	152640		126050	21854	443550	17839	3	7	2	6
P45577;C4ZZI8;B1XH99	RNA chaperone ProQ	proQ	sp|P45577|PROQ_ECOLI RNA chaperone ProQ OS=Escherichia coli (strain K12) OX=83333 GN=proQ PE=1 SV=2;sp|C4ZZI8|PROQ_ECOBW RNA chaperone ProQ OS=Escherichia coli (strain K12 / MC4100 / BW2952) OX=595496 GN=proQ PE=3 SV=1;sp|B1XH99|PROQ_ECODH RNA chaperone Pr	15	62.1	25.892	13655000	6974300	12510000	11361000	67977	1251100	1364000	4195400	3269000	655440	581500	27099000	19164000	23425000	14331000	23962000	22432000	12474000	11825000	1145500	858000	10888000	10095000	2548600	2259700	7191700	6803100	3447100	3687200	5466200	2165900	6434000	6361500	3963500	2431600	6715700	5351600	4199500	3406500	12	11	16	14
P61889;C4ZSX4;B1XHK9	Malate dehydrogenase	mdh	sp|P61889|MDH_ECOLI Malate dehydrogenase OS=Escherichia coli (strain K12) OX=83333 GN=mdh PE=1 SV=1;sp|C4ZSX4|MDH_ECOBW Malate dehydrogenase OS=Escherichia coli (strain K12 / MC4100 / BW2952) OX=595496 GN=mdh PE=3 SV=1;sp|B1XHK9|MDH_ECODH Malate dehydrogen	21	78.2	32.337	9618900	4621800	4745000	4885800	425180	1184300	867070	1224700	1357800	332480	206090	37038000	30087000	39420000	17064000	22611000	17144000	21941000	17642000	2335300	2726800	3877400	2927000	2882400	2071400	1967100	1315200	2331000	1473100	5187100	3467900	816470	1018400	752410	730780	1247200	634610	2682600	1493400	21	15	16	17
P0AFF6	Transcription termination/antitermination protein NusA	nusA	sp|P0AFF6|NUSA_ECOLI Transcription termination/antitermination protein NusA OS=Escherichia coli (strain K12) OX=83333 GN=nusA PE=1 SV=1	37	69.9	54.87	12604000	6459500	6704600	9169400	959500	1623400	1418800	1312300	1021400	342330	241330	30436000	23142000	29371000	13631000	22867000	16085000	17665000	10971000	2595700	2534900	5062000	3925100	4169400	3644500	2075800	1952100	1450400	1905800	4660000	2882600	458620	932440	710640	666970	1108800	484330	2042400	1699200	36	35	31	23
P61517	Carbonic anhydrase 2	can	sp|P61517|CAN_ECOLI Carbonic anhydrase 2 OS=Escherichia coli (strain K12) OX=83333 GN=can PE=1 SV=1	10	59.1	25.096	6892700	2173600	2524600	3096300	115740	472380	174660	493100	301350	1116100	136640	19861000	14606000	15424000	7302200	11546000	9312300	11895000	8275800	1111900	1130500	1863900	1708000	1755100	1834100	927970	1020200	869920	882580	3842500	2527700	612830	718480	568040	336540	497540	231410	1143900	816020	3	7	2	3
P31658;C4ZQN7;B1X6B7	Molecular chaperone Hsp31 and glyoxalase 3	hchA	sp|P31658|HCHA_ECOLI Protein/nucleic acid deglycase 1 OS=Escherichia coli (strain K12) OX=83333 GN=hchA PE=1 SV=3;sp|C4ZQN7|HCHA_ECOBW Protein/nucleic acid deglycase HchA OS=Escherichia coli (strain K12 / MC4100 / BW2952) OX=595496 GN=hchA PE=3 SV=1;sp|B1X	7	37.1	31.19	3998100	1527000	1181400	1298100	176230	332080	170520	61325	126050	55416	57346	8816700	6193600	7520700	3472600	5089200	3423400	4300300	3230200	260060	223620	730030	633910	257080	178330	293370	146970	539080	368210	268410	245950	92425	64902	59547	56960	182840	180500	136990	136870	4	3	4	4
P04079;C4ZX82;B1XAY2	GMP synthase [glutamine-hydrolyzing]	guaA	sp|P04079|GUAA_ECOLI GMP synthase [glutamine-hydrolyzing] OS=Escherichia coli (strain K12) OX=83333 GN=guaA PE=1 SV=1;sp|C4ZX82|GUAA_ECOBW GMP synthase [glutamine-hydrolyzing] OS=Escherichia coli (strain K12 / MC4100 / BW2952) OX=595496 GN=guaA PE=3 SV=1;s	35	75	58.679	4618900	1604900	2892500	2801600	458920	803200	321880	438100	338140	432740	208810	14718000	11023000	9668600	5099100	8266600	5225300	8740800	4987500	1206700	1352700	2042600	1332900	1569900	1668200	1480000	769270	916090	505020	3099100	1721400	337790	412920	240820	91328	408750	192020	1595100	670420	28	17	24	19
P0AEU7	Chaperone protein Skp	skp	sp|P0AEU7|SKP_ECOLI Chaperone protein Skp OS=Escherichia coli (strain K12) OX=83333 GN=skp PE=1 SV=1	5	43.5	17.688	3957100	2858500	2357600	6060900		237780	436670	1241100	993950	280460	366590	20601000	19267000	34619000	16575000	19486000	15358000	12034000	13031000	1460700	428130	4586000	3085900	258190		1329300	987920	1558000	921300	2568200	1444700	562770	477550	770460	586250	486260	819730	1977900	1676100	3	3	3	4
P0ACY1	Putative NAD(P)H nitroreductase YdjA	ydjA	sp|P0ACY1|YDJA_ECOLI Putative NAD(P)H nitroreductase YdjA OS=Escherichia coli (strain K12) OX=83333 GN=ydjA PE=1 SV=1	3	20.2	20.059	815070	279150	508190	508030		318750	207190	101680	100470	53371	82904	3618900	3050600	1064900	2664500	2078300	2640000	1944700	2459200	181860	17075	303970	312140	496470	423940	181210	204520	237950	239370	982570	355070	144030	186870	99390	127010	91037	99897	396930	152390	0	0	0	3
P33650	Ferrous iron transport protein B	feoB	sp|P33650|FEOB_ECOLI Fe(2+) transporter FeoB OS=Escherichia coli (strain K12) OX=83333 GN=feoB PE=1 SV=1	9	16.2	84.473	58706	38790	152650	239650		47512		59926	15748	63353	36715	551380	372900	102850	263210	181990	133180	367850	334020	42464	29274	19575		63062	159360	25806	31019	145370	107810	267620	299670	60961	63155	21030		57036		428290	137540	2	2	9	4
P0A7J0;C4ZQV9;B1XG46	3,4-dihydroxy-2-butanone 4-phosphate synthase	ribB	sp|P0A7J0|RIBB_ECOLI 3,4-dihydroxy-2-butanone 4-phosphate synthase OS=Escherichia coli (strain K12) OX=83333 GN=ribB PE=1 SV=1;sp|C4ZQV9|RIBB_ECOBW 3,4-dihydroxy-2-butanone 4-phosphate synthase OS=Escherichia coli (strain K12 / MC4100 / BW2952) OX=595496 G	5	26.7	23.353	901440	866850	359340	263600		118880		100030	31720			1007200	761790	1071800	1004400	936880	1228500	377410	841410	27305		130310	212630				59803			222370	219270		80991	79479		52811		76206	52864	3	2	2	4
P0AD61	Pyruvate kinase I	pykF	sp|P0AD61|KPYK1_ECOLI Pyruvate kinase I OS=Escherichia coli (strain K12) OX=83333 GN=pykF PE=1 SV=1	33	76.6	50.729	18388000	7554300	8318700	8885100	1646000	3541500	1699900	1370800	1031400	883470	863120	51487000	38882000	40825000	23588000	26838000	20977000	23414000	18452000	3637500	3271200	5889800	4931800	4615900	3732400	3341300	3075500	3267700	2976100	5539200	3627300	3271800	3086400	1713500	1149800	1343500	1226900	3680400	2486500	50	37	34	39
P0A715;C4ZTQ6;B1XAQ6	2-dehydro-3-deoxyphosphooctonate aldolase	kdsA	sp|P0A715|KDSA_ECOLI 2-dehydro-3-deoxyphosphooctonate aldolase OS=Escherichia coli (strain K12) OX=83333 GN=kdsA PE=1 SV=1;sp|C4ZTQ6|KDSA_ECOBW 2-dehydro-3-deoxyphosphooctonate aldolase OS=Escherichia coli (strain K12 / MC4100 / BW2952) OX=595496 GN=kdsA P	19	79.9	30.832	3399200	1859600	1898200	2703800	264200	580370	444080	298270	322730	79007	117090	17796000	12608000	10373000	5314400	8346500	7494200	8876800	7551000	1001400	735690	1306700	929920	1271100	871150	589910	571180	539040	423410	1767900	940980	435640	684540	230330	256700	356700	204760	1169800	686370	6	13	11	11
P32132	GTP-binding protein TypA/BipA	typA	sp|P32132|TYPA_ECOLI GTP-binding protein TypA/BipA OS=Escherichia coli (strain K12) OX=83333 GN=typA PE=1 SV=2	31	53.4	67.355	10782000	2937000	6478400	6656800	619710	6013300	2218900	2046000	1533800	1029400	1017000	39198000	22572000	43158000	26258000	24925000	25336000	22175000	21338000	2649600	2743300	4264500	3731500	4457600	4726700	2781700	2358600	2266200	1956400	7502800	5148000	1832800	1434600	1482000	1030200	1491500	1332200	3453700	1705800	23	14	24	20
P0A6U5;C4ZZ18;B1X9W8	Ribosomal RNA small subunit methyltransferase G	rsmG	sp|P0A6U5|RSMG_ECOLI Ribosomal RNA small subunit methyltransferase G OS=Escherichia coli (strain K12) OX=83333 GN=rsmG PE=1 SV=1;sp|C4ZZ18|RSMG_ECOBW Ribosomal RNA small subunit methyltransferase G OS=Escherichia coli (strain K12 / MC4100 / BW2952) OX=5954	5	33.3	23.431	228230	75366	148590	123220	17378					26193	10499	236920	415070	959740	894520	1988700	290220	86062	88890	23541	37915		84735	77924		122730													115650	1	1	0	3
P24255	RNA polymerase sigma-54 factor	rpoN	sp|P24255|RP54_ECOLI RNA polymerase sigma-54 factor OS=Escherichia coli (strain K12) OX=83333 GN=rpoN PE=1 SV=2	4	10.5	53.989			57075	25619		576900	338860	179770	64775	147670	147930	156590	123950	169730	107350	159480	144990	86320	27551				19019			681230	442240	713930	745150	159920	81814	939640	697490	889730	807610	329450	275870	544210	398130	0	0	0	0
P45523	FKBP-type peptidyl-prolyl cis-trans isomerase FkpA	fkpA	sp|P45523|FKBA_ECOLI FKBP-type peptidyl-prolyl cis-trans isomerase FkpA OS=Escherichia coli (strain K12) OX=83333 GN=fkpA PE=1 SV=1	12	45.2	28.882	4093600	2105000	3832200	3609200		18353	42204	993290	707460	174180	19066	23227000	18952000	34346000	12918000	16770000	12044000	4842300	2401400	242300	94813	2847900	1810500	290360	71296	1616500	728280	486950	337630	835490	342730	122130	52112	282880	129310	537990	320870	626730	344920	17	10	11	10
P0CE48;P0CE47	Elongation factor Tu 2;Elongation factor Tu 1	tufB;tufA	sp|P0CE48|EFTU2_ECOLI Elongation factor Tu 2 OS=Escherichia coli (strain K12) OX=83333 GN=tufB PE=1 SV=1;sp|P0CE47|EFTU1_ECOLI Elongation factor Tu 1 OS=Escherichia coli (strain K12) OX=83333 GN=tufA PE=1 SV=1	44	92.4	43.313	632160000	206890000	243950000	234970000	55003000	143120000	69943000	56487000	50032000	24390000	24211000	1088800000	736940000	954290000	514990000	760770000	537440000	646210000	508760000	115700000	100130000	173690000	148660000	149770000	142880000	93327000	81288000	74181000	55343000	255950000	207060000	54084000	60232000	49360000	38670000	48229000	39494000	116430000	81953000	150	335	279	375
P0A8I8;C4ZWC3;B1X631	Ribosomal RNA large subunit methyltransferase H	rlmH;rlmH1	sp|P0A8I8|RLMH_ECOLI Ribosomal RNA large subunit methyltransferase H OS=Escherichia coli (strain K12) OX=83333 GN=rlmH PE=1 SV=1;sp|C4ZWC3|RLMH_ECOBW Ribosomal RNA large subunit methyltransferase H OS=Escherichia coli (strain K12 / MC4100 / BW2952) OX=5954	8	67.7	17.341	851270	274250	482030	262350		129480	97809					2535300	2069000	3354600	1493600	3405900	1894400	2053500	728740		7708.8	274500	156460			38064			24844						72975	64828				0	0	0	0
P0A6A3	Acetate kinase	ackA	sp|P0A6A3|ACKA_ECOLI Acetate kinase OS=Escherichia coli (strain K12) OX=83333 GN=ackA PE=1 SV=1	23	80.8	43.29	30603000	13291000	15680000	16754000	342680	7009400	3430500	3071400	2525400	1444800	1193400	104350000	59881000	77568000	22967000	54225000	32355000	47549000	32787000	3794800	4556700	13786000	8392600	6563200	6725900	8082300	5012400	5256700	4963300	15327000	8890400	4073800	3268100	2874700	1504800	3167600	2188800	7984200	4902100	37	35	37	50
P0AF70	Uncharacterized protein YjeI	yjeI	sp|P0AF70|YJEI_ECOLI Uncharacterized protein YjeI OS=Escherichia coli (strain K12) OX=83333 GN=yjeI PE=3 SV=1	3	63.2	11.958	504560	988980	2107200	2856300		726860	554890	1027100	962000	1423800	862500	6919500	7285800	5111000	2466600	1867300	152600	3565500	2301500	303960	301130	1041000	593480	1579200	891680	588580	220620	5342800	3215000	3207700	2432400	2396500	1883100	2749300	1285500	742820	170110	6909300	3951100	0	1	3	1
P0A9C5	Glutamine synthetase	glnA	sp|P0A9C5|GLN1B_ECOLI Glutamine synthetase OS=Escherichia coli (strain K12) OX=83333 GN=glnA PE=1 SV=2	33	82.3	51.903	23004000	8510300	11160000	11631000	401850	4676900	2811200	1562700	1463600	924350	911440	141320000	91623000	108120000	55037000	85885000	62154000	100100000	65084000	3964700	3480700	6322600	4422400	7540500	6151000	4589700	2854200	5741800	3845800	5214900	2742800	4169200	3373800	3011400	1959700	2345900	1408500	3443300	2032500	56	50	42	36
P0AGB3	RNA polymerase sigma factor RpoH	rpoH	sp|P0AGB3|RPOH_ECOLI RNA polymerase sigma factor RpoH OS=Escherichia coli (strain K12) OX=83333 GN=rpoH PE=1 SV=1	4	14.1	32.468			7097.6									444570	166320	366600	298970	30984	56279	16627														5691.3	8256.8							0	0	0	0
P08839	Phosphoenolpyruvate-protein phosphotransferase	ptsI	sp|P08839|PT1_ECOLI Phosphoenolpyruvate-protein phosphotransferase OS=Escherichia coli (strain K12) OX=83333 GN=ptsI PE=1 SV=1	35	65.9	63.561	10726000	6272100	6259100	6413200	772890	1448900	995690	1280400	677960	445380	335800	38269000	29889000	41007000	15227000	24752000	15086000	16931000	10918000	2454500	2854500	5253900	2864900	1917100	1705100	2273400	1285800	1090600	913010	3793400	2513000	986510	979440	954960	657480	872320	478860	2725500	1205500	30	36	28	29
P0AFJ1	Protein PhnA	phnA	sp|P0AFJ1|PHNA_ECOLI Protein PhnA OS=Escherichia coli (strain K12) OX=83333 GN=phnA PE=4 SV=1	3	23.4	12.345	2275400	572130	661340	226910	46654	159950	49151	89953	11988	19557	22392	3032500	1879900	1844600	2719600	1700700	3556700	889340	1102000	27171		278280	289050	137390		149000	211630	108300	72410	208720	95028		52994	41823	94849	75756	101160	219400	147230	2	0	1	1
P0A8D3;C4ZTE6;B1XEX6	UPF0178 protein YaiI	yaiI	sp|P0A8D3|YAII_ECOLI UPF0178 protein YaiI OS=Escherichia coli (strain K12) OX=83333 GN=yaiI PE=1 SV=1;sp|C4ZTE6|YAII_ECOBW UPF0178 protein YaiI OS=Escherichia coli (strain K12 / MC4100 / BW2952) OX=595496 GN=yaiI PE=3 SV=1;sp|B1XEX6|YAII_ECODH UPF0178 prot	2	14.5	16.969		109160	171380	376980		333980	165100	75383	78403	94712	166890	797550	324110	189520	203770	564480	124600	251000	230170	83505	82335	94738	154940		155230	237020	279580	365090	270300	462230		162800	130200		172050	160580	201220	403720	343130	0	0	0	2
P0A6Y5;C4ZUQ6;B1X748	33 kDa chaperonin	hslO	sp|P0A6Y5|HSLO_ECOLI 33 kDa chaperonin OS=Escherichia coli (strain K12) OX=83333 GN=hslO PE=1 SV=1;sp|C4ZUQ6|HSLO_ECOBW 33 kDa chaperonin OS=Escherichia coli (strain K12 / MC4100 / BW2952) OX=595496 GN=hslO PE=3 SV=1;sp|B1X748|HSLO_ECODH 33 kDa chaperonin	8	50.7	32.534	4258200	2704900	2729200	2421400		305210	4366.6	483090	219610	216930	67667	11898000	9801600	16734000	5260800	10498000	4823400	6713200	3715200	258720	282940	1815600	972980	726780	554200	789620	372850	1244500	419780	1363300	831050	104690	164450	147760	84980	308620	52280	990700	327400	11	8	7	10
P0A6T3;C4ZXS8	Galactokinase	galK	sp|P0A6T3|GAL1_ECOLI Galactokinase OS=Escherichia coli (strain K12) OX=83333 GN=galK PE=1 SV=2;sp|C4ZXS8|GAL1_ECOBW Galactokinase OS=Escherichia coli (strain K12 / MC4100 / BW2952) OX=595496 GN=galK PE=3 SV=1	7	28	41.442	85396	10773	10190	34031		33278	9513.3	2566.4		1233.4		423410	736100	636860	498820	561790	479180	531590	249660			9077.8	31941	8671.5		5644.6	4532.8	3441		101760	107260			20306				7835.8	10589	0	1	1	1
P0A6H1;C4ZTJ5;B1XFM6	ATP-dependent Clp protease ATP-binding subunit ClpX	clpX	sp|P0A6H1|CLPX_ECOLI ATP-dependent Clp protease ATP-binding subunit ClpX OS=Escherichia coli (strain K12) OX=83333 GN=clpX PE=1 SV=2;sp|C4ZTJ5|CLPX_ECOBW ATP-dependent Clp protease ATP-binding subunit ClpX OS=Escherichia coli (strain K12 / MC4100 / BW2952)	25	73.1	46.355	1615100	474020	2500500	2117000	29580	677770	425630	936970	955830	270390	161720	10082000	7748200	11379000	5065000	7954700	4724400	4983200	3030300	593110	502520	1183600	841530	984580	928880	1553200	569410	2288600	1127500	1352400	753880	577920	434530	687140	637240	1120500	599730	2010200	1239800	6	2	22	11
P08312;C4ZYH6;B1XG21	Phenylalanine--tRNA ligase alpha subunit	pheS	sp|P08312|SYFA_ECOLI Phenylalanine--tRNA ligase alpha subunit OS=Escherichia coli (strain K12) OX=83333 GN=pheS PE=1 SV=2;sp|C4ZYH6|SYFA_ECOBW Phenylalanine--tRNA ligase alpha subunit OS=Escherichia coli (strain K12 / MC4100 / BW2952) OX=595496 GN=pheS PE=	22	66.4	36.831	4634300	1711500	1834600	1725200	332770	878020	335200	363030	320890	161210	131430	12150000	7791400	8824600	6062400	5796500	5159400	4932900	5016800	872960	902930	1402500	1287000	1340000	1741900	950340	637020	985100	964140	1560100	1337700	623870	475410	342450	136320	275230	311470	1095800	621070	19	15	11	17
P69503;C4ZUS3;B1XFQ6	Adenine phosphoribosyltransferase	apt	sp|P69503|APT_ECOLI Adenine phosphoribosyltransferase OS=Escherichia coli (strain K12) OX=83333 GN=apt PE=1 SV=1;sp|C4ZUS3|APT_ECOBW Adenine phosphoribosyltransferase OS=Escherichia coli (strain K12 / MC4100 / BW2952) OX=595496 GN=apt PE=3 SV=1;sp|B1XFQ6|A	9	63.9	19.859	5532900	2741300	3792400	4606100	284300	215360	377420	936550	731560	153830	87200	14687000	11693000	15274000	9405100	15539000	12360000	9415800	7033200	1332300	859770	2736400	2988500	964360	849690	1656800	973030	1089000	439530	978470	880450		228920	246000	305630	635730	866820	1351300	1159700	2	0	6	4
P0AE52	Putative peroxiredoxin bcp	bcp	sp|P0AE52|BCP_ECOLI Peroxiredoxin Bcp OS=Escherichia coli (strain K12) OX=83333 GN=bcp PE=1 SV=1	4	36.5	17.634	1342500	389940	222720	415790	22921	148560		123340	40739			2679900	2203500	3988200	2302200	2259700	2130000	890750	528400	19776		221810	234830			124270	98291	36307		24146				67427		88054				3	1	3	2
P00957;B1XCM5	Alanine--tRNA ligase	alaS	sp|P00957|SYA_ECOLI Alanine--tRNA ligase OS=Escherichia coli (strain K12) OX=83333 GN=alaS PE=1 SV=2;sp|B1XCM5|SYA_ECODH Alanine--tRNA ligase OS=Escherichia coli (strain K12 / DH10B) OX=316385 GN=alaS PE=3 SV=1	46	63.7	96.031	2179200	541040	1146700	1338300	217730	210450	162830	194790	202920	81304	51685	8974600	6451500	6256800	4035500	4202700	3766800	4455300	3824300	789890	703920	886670	926780	796540	529080	679010	423300	594350	475850	1061900	867280	304830	324610	111370	200370	170030	136200	558680	391140	17	11	15	14
P76268	Transcriptional regulator KdgR	kdgR	sp|P76268|KDGR_ECOLI Transcriptional regulator KdgR OS=Escherichia coli (strain K12) OX=83333 GN=kdgR PE=1 SV=1	13	53.6	30.029	290900	173160	548380	528660		192090	56000	108010	41629	6551.1	44418	2137500	1662100	2323700	1343900	1484500	1130400	974040	905790	114760	51393	318810	226940	113630	30968	163270	192320	350440	181460	318600	133980	29910	248940	326790	422070	59715	47050	274950	223500	1	1	5	6
P52108	Transcriptional regulatory protein RstA	rstA	sp|P52108|RSTA_ECOLI Transcriptional regulatory protein RstA OS=Escherichia coli (strain K12) OX=83333 GN=rstA PE=1 SV=2	4	15.9	26.704								23646	3070.5			51192	25503	71678	130360	94004	103550	66739	28522				4163.1				9426.5				27286									0	0	0	0
P0AGL7	Ribosomal RNA small subunit methyltransferase E	rsmE	sp|P0AGL7|RSME_ECOLI Ribosomal RNA small subunit methyltransferase E OS=Escherichia coli (strain K12) OX=83333 GN=rsmE PE=1 SV=1	8	38.3	26.978	654450	329750	575580	560370			25479		12662			8931300	8065000	3959600	2668100	2941500	3020100	1254500	1075500	191010	231620	194700	116250	218470	149420	20088	16654	7529.8		17866	17679									3	2	3	3
P0AG07	Ribulose-phosphate 3-epimerase	rpe	sp|P0AG07|RPE_ECOLI Ribulose-phosphate 3-epimerase OS=Escherichia coli (strain K12) OX=83333 GN=rpe PE=1 SV=1	4	20.9	24.554	215050			86434								927770	825010	5250000	312010	343950	466040	367430	355780	20070	144750	44800	61956							114030	130550	35946		153680				39987	83588	0	0	0	0
P40120;C4ZVG4;B1XDD6	Glucans biosynthesis protein D	mdoD	sp|P40120|OPGD_ECOLI Glucans biosynthesis protein D OS=Escherichia coli (strain K12) OX=83333 GN=mdoD PE=1 SV=3;sp|C4ZVG4|OPGD_ECOBW Glucans biosynthesis protein D OS=Escherichia coli (strain K12 / MC4100 / BW2952) OX=595496 GN=mdoD PE=3 SV=1;sp|B1XDD6|OPG	2	5.1	62.757																													12995							29815				0	0	0	0
P08194	Glycerol-3-phosphate transporter	glpT	sp|P08194|GLPT_ECOLI Glycerol-3-phosphate transporter OS=Escherichia coli (strain K12) OX=83333 GN=glpT PE=1 SV=1	7	13.9	50.31	135790	66816	24417	97416		198360	91720	43092	34864	26119	14727	594270	654640	824140	895740	33530	47266	160790	210530	35475	30187	9291.6	45202	37775		31545	18211	117310	74944	682780	404660	281570	280520	485240	450330	68307	69254	1744500	1279900	0	2	0	2
P0AC33	Fumarate hydratase class I, aerobic	fumA	sp|P0AC33|FUMA_ECOLI Fumarate hydratase class I, aerobic OS=Escherichia coli (strain K12) OX=83333 GN=fumA PE=1 SV=2	11	28.8	60.298	156370	65326	93884	41087				15764	14518	15884	22037	1806500	722910	328150	294230	243990	206030	320390	112710	7688	10151	20776			22441		9970.7	21581	28780	77791	29667		15188		338550			25645		1	0	0	0
P02925	D-ribose-binding periplasmic protein	rbsB	sp|P02925|RBSB_ECOLI Ribose import binding protein RbsB OS=Escherichia coli (strain K12) OX=83333 GN=rbsB PE=1 SV=1	16	65.5	30.95	1857300	683420	1065100	1003600	34733	110950	17938	109720	146940	22531	48282	21746000	17513000	28921000	15887000	7336700	4699800	2998500	2317700	395750	255120	912730	956150	108470	59300	424850	351890	166330	129100	267230	220570	57057	101770	53593	183120	51987	16426	352570	104810	0	7	2	3
P0A6P5;C4ZX86;B1XAY6	GTPase Der	der	sp|P0A6P5|DER_ECOLI GTPase Der OS=Escherichia coli (strain K12) OX=83333 GN=der PE=1 SV=1;sp|C4ZX86|DER_ECOBW GTPase Der OS=Escherichia coli (strain K12 / MC4100 / BW2952) OX=595496 GN=der PE=3 SV=1;sp|B1XAY6|DER_ECODH GTPase Der OS=Escherichia coli (strai	4	9	55.035	5383.6		26923						34229	5069.1	24425	99325	2759	311860	347050	80703	85081	112160	95910			1524.9	16937	29403	28898	870.8		93171	25208	23798	902.4					34550	65400	29867	30175	0	0	1	0
P0AET2	Acid stress chaperone HdeB	hdeB	sp|P0AET2|HDEB_ECOLI Acid stress chaperone HdeB OS=Escherichia coli (strain K12) OX=83333 GN=hdeB PE=1 SV=1	1	15.7	12.043		264240	235220	335780								1165700	806260	3373300	1199800	576060	356060	697950	815730			216130	122750					415290	279630											0	0	0	0
P28306	UPF0755 protein YceG	yceG	sp|P28306|MLTG_ECOLI Endolytic murein transglycosylase OS=Escherichia coli (strain K12) OX=83333 GN=mltG PE=1 SV=2	11	31.2	38.247	569330	153640	472850	283040	22236	214510	221000	294680	251530	87275	49025	2752700	1371800	1490800	1178200	879230	862620	881050	790610	103780	67351	205300	255740	140400	274980	325600	265500	773530	443810	377270	448480	189490	362550	176520	274450	442030	248110	671220	428690	1	0	2	0
P0A6M8;C4ZUJ5;B1X6J0	Elongation factor G	fusA	sp|P0A6M8|EFG_ECOLI Elongation factor G OS=Escherichia coli (strain K12) OX=83333 GN=fusA PE=1 SV=2;sp|C4ZUJ5|EFG_ECOBW Elongation factor G OS=Escherichia coli (strain K12 / MC4100 / BW2952) OX=595496 GN=fusA PE=3 SV=1;sp|B1X6J0|EFG_ECODH Elongation factor	51	80.3	77.58	65865000	29576000	30984000	32055000	5815700	16467000	9552100	6105900	6162900	4268600	4252500	175650000	118590000	159680000	67822000	117980000	83751000	103510000	85407000	14946000	13399000	22035000	16162000	19442000	15573000	13703000	7816800	10456000	7340200	33473000	24115000	6522100	6276700	5489500	3758400	5236000	4276300	15532000	10792000	81	152	96	99
P06612	DNA topoisomerase 1	topA	sp|P06612|TOP1_ECOLI DNA topoisomerase 1 OS=Escherichia coli (strain K12) OX=83333 GN=topA PE=1 SV=2	49	67.9	97.349	1733600	973790	2436900	2624000	106400	285850	114780	284140	241650	137030	72410	14505000	10161000	13793000	6928100	17465000	14067000	16231000	12300000	522760	426280	1691100	1256500	700760	709160	742170	556910	1058200	742240	780850	488800	185250	192680	213050	116900	283550	130520	797530	373140	20	19	36	35
P0A821;C4ZXI2	L-seryl-tRNA(Sec) selenium transferase	selA	sp|P0A821|SELA_ECOLI L-seryl-tRNA(Sec) selenium transferase OS=Escherichia coli (strain K12) OX=83333 GN=selA PE=1 SV=1;sp|C4ZXI2|SELA_ECOBW L-seryl-tRNA(Sec) selenium transferase OS=Escherichia coli (strain K12 / MC4100 / BW2952) OX=595496 GN=selA PE=3 SV	12	28.1	50.607	2144500	9641000	3845500	4573000	580220	449350	8924.1	281230	250440	80632	69355	3445200	4053100	2770100	394650	1940500	2571100	1458000	2195500	752290	679950	2512600	2089500	3477400	3066000	672280	637270	910540	1471000	2578000	543760	520990	985900	653570	768890	256030	368460	437360	488990	0	0	0	0
P36999	23S rRNA (guanine(745)-N(1))-methyltransferase	rlmA	sp|P36999|RLMA_ECOLI 23S rRNA (guanine(745)-N(1))-methyltransferase OS=Escherichia coli (strain K12) OX=83333 GN=rlmA PE=1 SV=1	5	22.7	30.419	11472		2434.8	3699.6	353040	132460						136520	186900	158720	125090	123350	30047	124120	36065	47693						1315.9						240540	320910	321740						0	0	0	0
P08390	USG-1 protein	usg	sp|P08390|USG_ECOLI USG-1 protein OS=Escherichia coli (strain K12) OX=83333 GN=usg PE=1 SV=1	8	40.1	36.364	394590	158880	419300	356770	25698			89178	20136		10815	2124700	1056500	1907400	531630	1255800	865380	1011900	395750	41162	99823	274720	138120	158770	21522	230840	57063	108990	19915	28888		29767		42615		41773	42954	10089		5	1	6	4
P75736	Esterase YbfF	ybfF	sp|P75736|YBFF_ECOLI Esterase YbfF OS=Escherichia coli (strain K12) OX=83333 GN=ybfF PE=1 SV=1	4	21.3	28.437	92405				3246000							184660	78317	254980	93978	188060	3996.8	19530																						0	0	0	0
Q46868	Uncharacterized protein YqiC	yqiC	sp|Q46868|YQIC_ECOLI Uncharacterized protein YqiC OS=Escherichia coli (strain K12) OX=83333 GN=yqiC PE=1 SV=2	4	28.1	11.276	555130	113770	123430	176090			4406	56421	57513	6268.5	6370.6	689070	395290	620340	771120	395000	629590	173920	178030			79272	233180	31824		78285	125110	73812	61459	76933	137820	14654				19178	15443	13217	113830	1	2	1	3
P37692	ADP-heptose--LPS heptosyltransferase 2	rfaF	sp|P37692|RFAF_ECOLI ADP-heptose--LPS heptosyltransferase 2 OS=Escherichia coli (strain K12) OX=83333 GN=rfaF PE=1 SV=1	14	63.8	39.042	2177600	1352600	1926900	1279200		403380	152200	80468	40987	244850	63835	4360600	4335800	2812200	1320600	2506400	1481300	1510200	982420	333810	315800	743100	465290	510550	287170	700060	392390	716160	262430	367800	271390	192250	133920	78926	2647.8	116940	57294	637880	150290	8	4	9	5
P0A962	L-asparaginase 1	ansA	sp|P0A962|ASPG1_ECOLI L-asparaginase 1 OS=Escherichia coli (strain K12) OX=83333 GN=ansA PE=1 SV=1	3	10.9	37.127	113290		55161	3230.2					2278.6			764450	208760	420250	166770	386460	248460	347830	225760			22594	13716			21570	17017	22210	8910.9	65164								6667.8		0	0	1	0
P27242	Lipopolysaccharide 1,2-N-acetylglucosaminetransferase	waaU	sp|P27242|WAAU_ECOLI Lipopolysaccharide 1,2-N-acetylglucosaminetransferase OS=Escherichia coli (strain K12) OX=83333 GN=waaU PE=4 SV=2	2	6.2	41.729												33617	21891	23275	39133	19445	60102																							0	0	0	0
P0AA37	Ribosomal large subunit pseudouridine synthase A	rluA	sp|P0AA37|RLUA_ECOLI Ribosomal large subunit pseudouridine synthase A OS=Escherichia coli (strain K12) OX=83333 GN=rluA PE=1 SV=2	3	13.2	24.86	150800	30942	53713	56768		34142	8481	34918	2962.3	3755.1		512800	266340	359810	337930	259490	466290	46915	253200			13269	38445	6079.6	9221.6	29067	10720	12746	23076	20904	23175	11223	7492	25483	41565	10192	42787	22562	57839	1	1	0	1
P0AB28	Uncharacterized protein YceD	yceD	sp|P0AB28|YCED_ECOLI Large ribosomal RNA subunit accumulation protein YceD OS=Escherichia coli (strain K12) OX=83333 GN=yceD PE=2 SV=1	5	20.2	19.315	3299100	1826500	913500	681420		159430		130260				5251600	4909000	7568400	2654100	6583900	4907600	2935100	2258200			1243600	706660	38926		208510	182180	76511		110400	55185					65092		168160		6	7	12	4
P55135	23S rRNA (uracil(1939)-C(5))-methyltransferase RlmD	rlmD	sp|P55135|RLMD_ECOLI 23S rRNA (uracil(1939)-C(5))-methyltransferase RlmD OS=Escherichia coli (strain K12) OX=83333 GN=rlmD PE=1 SV=3	2	5.5	48.052	66514	3200.6	3204.1	3441.9	1723.6		313.88					166080	138380	146520	90031	191690	163380	108040	13205	3137.2		1665.3	1083.2				1309.1	3153.6	3024.1		1871.9							3046.5		1	0	0	1
P13029;B1XBA8	Catalase-peroxidase	katG	sp|P13029|KATG_ECOLI Catalase-peroxidase OS=Escherichia coli (strain K12) OX=83333 GN=katG PE=1 SV=2;sp|B1XBA8|KATG_ECODH Catalase-peroxidase OS=Escherichia coli (strain K12 / DH10B) OX=316385 GN=katG PE=3 SV=1	25	43.7	80.023	1470000	423200	662870	439290	20279	573790	384120	358110	166130	322260	30269	6272800	5273500	19427000	2396700	12931000	1712800	2794800	1979000	313300	299150	241180	190710	418610	324670	230190	171460	314630	139780	157730	216440	409310	360850	173540	106000	316060	81680	122090	60747	8	6	10	10
P77718;C4ZTI0;B1XF11	tRNA sulfurtransferase	thiI	sp|P77718|THII_ECOLI tRNA sulfurtransferase OS=Escherichia coli (strain K12) OX=83333 GN=thiI PE=1 SV=1;sp|C4ZTI0|THII_ECOBW tRNA sulfurtransferase OS=Escherichia coli (strain K12 / MC4100 / BW2952) OX=595496 GN=thiI PE=3 SV=1;sp|B1XF11|THII_ECODH tRNA sul	20	42.1	54.972	900550	220590	1170500	904980	57504	47140	26968	163150	124470	6003.3	31159	4623600	3010200	3688300	2975800	3644000	3109100	2746500	1815500	341450	306430	577480	357400	295840	202020	260440	226560	158420	189740	220800	140580	167990	173310	58255	160860	115610	119970	142720	9855.4	7	2	12	11
P22523;C4ZQ50;B1X8M8	Chromosome partition protein MukB	mukB	sp|P22523|MUKB_ECOLI Chromosome partition protein MukB OS=Escherichia coli (strain K12) OX=83333 GN=mukB PE=1 SV=2;sp|C4ZQ50|MUKB_ECOBW Chromosome partition protein MukB OS=Escherichia coli (strain K12 / MC4100 / BW2952) OX=595496 GN=mukB PE=3 SV=1;sp|B1X8	81	58.1	170.23	3520200	1556200	2007300	2089300	168070	714760	246750	303600	257380	228820	379530	14563000	11400000	15845000	7637700	9755900	7781600	8451900	6753300	602260	548190	1249200	1030000	1153400	1204400	945820	727250	1290300	984600	993020	764100	303370	531930	422540	478900	406310	386200	873280	528850	52	46	61	53
P0ABP8;C4ZT66;B1XFJ4	Purine nucleoside phosphorylase DeoD-type	deoD	sp|P0ABP8|DEOD_ECOLI Purine nucleoside phosphorylase DeoD-type OS=Escherichia coli (strain K12) OX=83333 GN=deoD PE=1 SV=2;sp|C4ZT66|DEOD_ECOBW Purine nucleoside phosphorylase DeoD-type OS=Escherichia coli (strain K12 / MC4100 / BW2952) OX=595496 GN=deoD P	18	89.1	25.95	14044000	4945700	5260700	4598300	454870	2430800	1060200	1035100	866760	1027600	760980	43049000	28253000	28014000	10683000	15599000	12939000	19655000	11841000	3263600	2819100	3989600	3604300	3161400	3485100	1840900	1555900	1902700	1799800	2166200	2799800	1707500	1329700	594840	1023300	1106600	1124800	2597800	1624200	38	18	25	21
P77488;C4ZTH7;B1XF08	1-deoxy-D-xylulose-5-phosphate synthase	dxs	sp|P77488|DXS_ECOLI 1-deoxy-D-xylulose-5-phosphate synthase OS=Escherichia coli (strain K12) OX=83333 GN=dxs PE=1 SV=3;sp|C4ZTH7|DXS_ECOBW 1-deoxy-D-xylulose-5-phosphate synthase OS=Escherichia coli (strain K12 / MC4100 / BW2952) OX=595496 GN=dxs PE=3 SV=1	16	32.1	67.616	602860	173310	380510	557900	19144	405540	245920	265750	176580	137020	130930	2703600	2444600	2386700	1368100	1236300	1354900	1342000	668870	81977	140100	235240	245290	353320	264320	382250	298990	627010	487320	96376	54652	226730	17300	308070	247450	320380	112540	519870	115950	1	3	10	3
P0A9K9	FKBP-type peptidyl-prolyl cis-trans isomerase SlyD	slyD	sp|P0A9K9|SLYD_ECOLI FKBP-type peptidyl-prolyl cis-trans isomerase SlyD OS=Escherichia coli (strain K12) OX=83333 GN=slyD PE=1 SV=1	4	35.7	20.853	19512000	2848500	3387100	3785400	408770	961950	247670	1463000	375610	1759100	409100	34878000	14066000	45093000	5126900	25578000	16173000	12861000	7988000	2743500	2847000	7193400	3788800	3912200	3229600	3242300	1803700	257590		1869100	1452200	460330	958510	451810	326660	1574300	1245000	772260	441460	5	1	5	1
P0A8F0;C4ZX73;B1XAX3	Uracil phosphoribosyltransferase	upp	sp|P0A8F0|UPP_ECOLI Uracil phosphoribosyltransferase OS=Escherichia coli (strain K12) OX=83333 GN=upp PE=1 SV=1;sp|C4ZX73|UPP_ECOBW Uracil phosphoribosyltransferase OS=Escherichia coli (strain K12 / MC4100 / BW2952) OX=595496 GN=upp PE=3 SV=1;sp|B1XAX3|UPP	12	81.2	22.533	10076000	4229300	7724000	6117200	228240	1078800	641830	1471500	1606400	113600	146020	29369000	18169000	35376000	15123000	28171000	19413000	15713000	9039500	1500800	1711200	4716700	4019200	2068700	1512100	2254100	1053900	673900	365930	3539700	1872000	1049200	1011500	524650	420630	1009100	778870	866470	799790	11	7	12	9
P46837	Protein YhgF	yhgF	sp|P46837|YHGF_ECOLI Protein YhgF OS=Escherichia coli (strain K12) OX=83333 GN=yhgF PE=1 SV=3	26	37.8	85.119	325360	96127	228730	237060	47846		12790	26164		536.46		2165900	1717400	1784500	1324100	1123400	1302400	1003700	708500	64765	95430	147380	109230	132440	72517	129980	76304	83806	58553	106740	133390	8059.5	4658.1			16429	12322	82021	44025	0	4	7	3
P0A6Z3	Chaperone protein HtpG	htpG	sp|P0A6Z3|HTPG_ECOLI Chaperone protein HtpG OS=Escherichia coli (strain K12) OX=83333 GN=htpG PE=1 SV=1	32	58.3	71.422	1787100	653340	1110500	1242700	234930	340020	28826	277680	367800	62269	43859	11452000	7822500	9562600	5607000	4769800	4139300	4361900	3448500	448640	637150	814460	707580	494720	382170	373940	298150	336280	164080	879080	452140	232750	128210	194420	59716	260560	150670	518440	307410	14	12	15	17
P0ADI7	Isochorismatase family protein YecD	yecD	sp|P0ADI7|YECD_ECOLI Isochorismatase family protein YecD OS=Escherichia coli (strain K12) OX=83333 GN=yecD PE=1 SV=2	3	17	20.452		351570	13017									1744300	1427100	1383100	798040	1187200	837610	979670		153570	214320		32604			83868											68094	70445	247820	0	0	0	0
P31120;C4ZSR5;B1XGY6	Phosphoglucosamine mutase	glmM	sp|P31120|GLMM_ECOLI Phosphoglucosamine mutase OS=Escherichia coli (strain K12) OX=83333 GN=glmM PE=1 SV=3;sp|C4ZSR5|GLMM_ECOBW Phosphoglucosamine mutase OS=Escherichia coli (strain K12 / MC4100 / BW2952) OX=595496 GN=glmM PE=3 SV=1;sp|B1XGY6|GLMM_ECODH Ph	19	55.1	47.543	1266400	397940	1037100	697540	47329	273870	129830	206920	236130	164850	70516	9507100	7201000	7371300	3649300	5221000	4242800	4356900	3049400	629710	312260	898770	691420	490770	544880	594840	346710	465460	269280	643560	501250	238200	319620	51994	94288	234300	197030	540280	224710	3	2	8	3
P04128	Type-1 fimbrial protein, A chain	fimA	sp|P04128|FIMA1_ECOLI Type-1 fimbrial protein, A chain OS=Escherichia coli (strain K12) OX=83333 GN=fimA PE=1 SV=2	3	45.1	18.111	1513600	775390	4990800	6516500		2408900	2373100	12203000	13057000	4349300	2089700	5251300	5916100	3397300	1623600	1082800	1095200	344040	415110	198820	575280	2748400	2125100			10871000	5507900	9795000	6210100	10842000	7665600	41902000	32029000	38780000	21939000	18334000	16244000	27375000	18249000	3	3	4	2
P0A8A0	Probable transcriptional regulatory protein YebC	yebC	sp|P0A8A0|YEBC_ECOLI Probable transcriptional regulatory protein YebC OS=Escherichia coli (strain K12) OX=83333 GN=yebC PE=1 SV=1	5	17.5	26.422	1521400	452720	312820	387680	74094	161920	83913	70566	72325			1948200	1404700	2014800	2512800	1858600	2556800	454670	743780	139350	48805	335240	239150	52096		186290	195880	92987	216320	96346	198470		59156			85310	74289		123140	7	2	3	2
P0A796;C5A083;B1XB82	ATP-dependent 6-phosphofructokinase isozyme 1	pfkA	sp|P0A796|PFKA_ECOLI ATP-dependent 6-phosphofructokinase isozyme 1 OS=Escherichia coli (strain K12) OX=83333 GN=pfkA PE=1 SV=1;sp|C5A083|PFKA_ECOBW ATP-dependent 6-phosphofructokinase isozyme 1 OS=Escherichia coli (strain K12 / MC4100 / BW2952) OX=595496 G	16	62.5	34.842	2471300	686750	1429300	1447300	131840	60858		156000	182150	99433	2091.6	9972000	7949800	5571300	4111300	5073800	4013500	4636300	5161300	546310	555850	755760	714890	869300	827020	342960	337190	500700	440870	1631700	1230100	6571.5	70381	89301	34280	169040	63540	669560	429210	6	4	8	9
P0A6F9;C5A1D4;B1XDP6	10 kDa chaperonin	groS	sp|P0A6F9|CH10_ECOLI 10 kDa chaperonin OS=Escherichia coli (strain K12) OX=83333 GN=groS PE=1 SV=1;sp|C5A1D4|CH10_ECOBW 10 kDa chaperonin OS=Escherichia coli (strain K12 / MC4100 / BW2952) OX=595496 GN=groS PE=3 SV=1;sp|B1XDP6|CH10_ECODH 10 kDa chaperonin	8	88.7	10.387	35200000	3648400	9196900	11344000	331320	1156700	633360	2475000	413130	210480	263720	85030000	18603000	93132000	51798000	17640000	44879000	20681000	16196000	1308800	242760	8011500	7703400	1477100	1369600	3040000	3092100	2564700	2267500	1699000	695160	733630	573630	514320	606530	1804500	1515000	3426400	2814400	10	6	7	15
P0A887;C5A009;B1XAJ7	Ubiquinone/menaquinone biosynthesis C-methyltransferase UbiE	ubiE	sp|P0A887|UBIE_ECOLI Ubiquinone/menaquinone biosynthesis C-methyltransferase UbiE OS=Escherichia coli (strain K12) OX=83333 GN=ubiE PE=1 SV=1;sp|C5A009|UBIE_ECOBW Ubiquinone/menaquinone biosynthesis C-methyltransferase UbiE OS=Escherichia coli (strain K12	11	49.4	28.073	2533800	1323400	1672200	1520700	25657	487980	339600	800630	507970	239570	132750	6006700	3764100	5352900	3718300	3931400	3291500	3201800	3030200	542200	375870	904460	818310	754050	695730	1045300	755870	1262000	1215900	695280	557280	359020	315160	233800	205590	612630	363370	1177900	579800	2	4	4	7
P0A9D8;C4ZRQ8;B1XD35	2,3,4,5-tetrahydropyridine-2,6-dicarboxylate N-succinyltransferase	dapD	sp|P0A9D8|DAPD_ECOLI 2,3,4,5-tetrahydropyridine-2,6-dicarboxylate N-succinyltransferase OS=Escherichia coli (strain K12) OX=83333 GN=dapD PE=1 SV=1;sp|C4ZRQ8|DAPD_ECOBW 2,3,4,5-tetrahydropyridine-2,6-dicarboxylate N-succinyltransferase OS=Escherichia coli	19	67.2	29.892	6213800	2540600	2726900	2463500	771790	879950	667040	371410	344810	251460	149960	18726000	12609000	12641000	8416900	9554400	9928800	8315900	9463000	1449300	1267900	1153900	1366500	1564900	1616100	851120	817520	826060	922100	3689800	2466500	426530	445180	387950	366250	281760	291070	1678900	913960	12	15	15	11
P0A9K3	PhoH-like protein	ybeZ	sp|P0A9K3|PHOL_ECOLI PhoH-like protein OS=Escherichia coli (strain K12) OX=83333 GN=ybeZ PE=1 SV=2	17	62.1	39.038	6737700	3547900	4999200	4524900	166720	1647800	1085000	1448500	1088400	627500	617360	22977000	18443000	20680000	9190400	13897000	9767300	12906000	9893700	1780000	1896400	3224200	2649600	3216000	2830800	2818400	1992500	2608100	1895500	3457400	2467200	2524000	2840300	1839100	1690300	2045700	1728300	4310000	2897800	23	10	15	17
Q46851	L-glyceraldehyde 3-phosphate reductase	gpr	sp|Q46851|GPR_ECOLI L-glyceraldehyde 3-phosphate reductase OS=Escherichia coli (strain K12) OX=83333 GN=gpr PE=1 SV=1	4	13.6	38.832							27974					464700	403020	479170	244350	173620	100360	241560	56997	149130			51278	150550	172930	47957	55649				4775.6		74193	29275				52681		0	0	0	0
P0AF20	N-acetylglucosamine repressor	nagC	sp|P0AF20|NAGC_ECOLI N-acetylglucosamine repressor OS=Escherichia coli (strain K12) OX=83333 GN=nagC PE=2 SV=1	4	11.8	44.541				4151.7		19812			8168.3			27578	29016	46131	36035	17477	21793	22709	22622										20387			56669		86538						0	0	0	1
P0A847;C4ZTG3;B1XEZ4	Queuine tRNA-ribosyltransferase	tgt	sp|P0A847|TGT_ECOLI Queuine tRNA-ribosyltransferase OS=Escherichia coli (strain K12) OX=83333 GN=tgt PE=1 SV=1;sp|C4ZTG3|TGT_ECOBW Queuine tRNA-ribosyltransferase OS=Escherichia coli (strain K12 / MC4100 / BW2952) OX=595496 GN=tgt PE=3 SV=1;sp|B1XEZ4|TGT_E	19	55.7	42.593	859740	349390	966860	705550	22174	40229	68649	86217	77123	19352	14888	6147200	4167600	3261600	1642800	2948400	2708100	2505500	1833100	138220	189310	512700	379630	184390	293890	157950	248430	222310	157440	478260	222710	41323	28923	63700		49160	30738	361660	188930	5	1	4	7
P30014	Ribonuclease T	rnt	sp|P30014|RNT_ECOLI Ribonuclease T OS=Escherichia coli (strain K12) OX=83333 GN=rnt PE=1 SV=1	3	21.4	23.522												942980	617730	122360	66414	1035500	811100	361710	208650			29326			80322	11927	10951													0	0	0	0
P40874;C4ZRZ9;B1X9H2	N-methyl-L-tryptophan oxidase	solA	sp|P40874|MTOX_ECOLI N-methyl-L-tryptophan oxidase OS=Escherichia coli (strain K12) OX=83333 GN=solA PE=1 SV=1;sp|C4ZRZ9|MTOX_ECOBW N-methyl-L-tryptophan oxidase OS=Escherichia coli (strain K12 / MC4100 / BW2952) OX=595496 GN=solA PE=3 SV=1;sp|B1X9H2|MTOX_	6	22.8	40.902	53597											345380	250480	443930	100900	198860	115710	161070	56041			9486.8	9997							23950	7259.1							8489.2		0	0	0	0
P75793	Putative formate acetyltransferase 3	ybiW	sp|P75793|PFLF_ECOLI Putative formate acetyltransferase 3 OS=Escherichia coli (strain K12) OX=83333 GN=ybiW PE=3 SV=1	2	3	90.124		713.43				52779	20422	13345	7438.6	12918	21700		2455.5		1674		4415.5	2274.5	2550.3			1127	1238.8			45584	57019	89188	72604			26178	27406	22319	21684	19319	25162	61779	32043	0	0	0	0
P00579	RNA polymerase sigma factor RpoD	rpoD	sp|P00579|RPOD_ECOLI RNA polymerase sigma factor RpoD OS=Escherichia coli (strain K12) OX=83333 GN=rpoD PE=1 SV=2	23	41.1	70.263	3190900	1010600	3637400	2974900	274710	1709600	290050	1350600	1006300	422290	496250	14849000	9312300	11991000	10308000	8453300	7204500	7780300	7337000	1005700	801230	1653700	1398100	1557300	1472700	1229300	994720	2429400	1828800	1386600	1159400	988700	818860	965480	906250	1175600	1236400	1676900	1474300	13	12	27	20
P0A9L3	FKBP-type 22 kDa peptidyl-prolyl cis-trans isomerase	fklB	sp|P0A9L3|FKBB_ECOLI FKBP-type 22 kDa peptidyl-prolyl cis-trans isomerase OS=Escherichia coli (strain K12) OX=83333 GN=fklB PE=1 SV=2	6	35.4	22.216	8505300	3477800	4176200	4753900	271930	1516000	881690	903170	273960	155980	308080	18147000	11198000	18906000	19936000	12091000	14058000	4857200	4645300	325100	150850	2373400	2792200	1210600	985880	1210900	667160	534420	334950	2424100	2049600	371580	728640	559170	676460	612910	595990	1230600	482730	10	7	9	6
P0AGB0	Phosphoserine phosphatase	serB	sp|P0AGB0|SERB_ECOLI Phosphoserine phosphatase OS=Escherichia coli (strain K12) OX=83333 GN=serB PE=1 SV=1	1	3.4	35.042												42369	42519	79906	92881			31785	48938	10921																				0	0	0	0
P0A988	DNA polymerase III subunit beta	dnaN	sp|P0A988|DPO3B_ECOLI Beta sliding clamp OS=Escherichia coli (strain K12) OX=83333 GN=dnaN PE=1 SV=1	9	29.8	40.586	1112600	408080	605240	650760		130150	79741	197080	146520	33606		4422100	4025200	3276700	2868200	2914300	3830400	2859400	2645200	131720	131760	362030	561780	482400	291380	293910	209190	136850	128890	933200	490220	60514	45904	33022	82521	37122	64914	215470	296440	2	1	5	1
P29131	Cell division protein FtsN	ftsN	sp|P29131|FTSN_ECOLI Cell division protein FtsN OS=Escherichia coli (strain K12) OX=83333 GN=ftsN PE=1 SV=3	7	27.3	35.793	388420	96343	162230	323980		317600	79955	141260	186350	41814	70244	1361000	842070	676710	1021100	326550	522540	342680	454890	16964	37361	122610	125760	136230	39812	189960	206700	399990	296310	338800	161680	261670	392160	290250	360860	150480	236440	520120	446900	4	4	6	6
P0A8P3;C5A0N1;B1XFC2	Probable Fe(2+)-trafficking protein	yggX	sp|P0A8P3|FETP_ECOLI Probable Fe(2+)-trafficking protein OS=Escherichia coli (strain K12) OX=83333 GN=yggX PE=1 SV=2;sp|C5A0N1|FETP_ECOBW Probable Fe(2+)-trafficking protein OS=Escherichia coli (strain K12 / MC4100 / BW2952) OX=595496 GN=yggX PE=3 SV=1;sp|	8	78	10.952	2275600	89172	381180	428130				8208		844.22		2336500	1682300	3377400	1886400	3994600	3452900	944410	555930	87796		190570	273900			125580	144760	967.66			2873.7					81320	70061	8370.2		9	0	2	1
P0A870	Transaldolase B	talB	sp|P0A870|TALB_ECOLI Transaldolase B OS=Escherichia coli (strain K12) OX=83333 GN=talB PE=1 SV=2	28	83.6	35.219	23858000	10513000	9690400	10271000	1190100	5450900	3078200	2192200	1449000	1022500	787980	59505000	46473000	43372000	30942000	29228000	30745000	29449000	21213000	3450300	4039000	6170900	5133700	4585500	4148300	3664500	3208300	2842200	2029400	9349100	6942400	1605200	2011000	1509700	1403500	2018500	1890800	3851500	3159800	46	34	38	21
P0ADN2	UPF0438 protein YifE	yifE	sp|P0ADN2|YIFE_ECOLI UPF0438 protein YifE OS=Escherichia coli (strain K12) OX=83333 GN=yifE PE=1 SV=2	10	75.9	13.133	5167700	1301300	1088500	681240	112150	47749	31149	289010	175700	16179	13166	5049400	2629700	9093100	5143000	7043300	5472400	1841500	1602500	85423		1433300	1525800	83656		251620	506630	135950	135470	356110	267630	266640	49694	228870	59916	149520	151560	78060	101150	8	6	7	5
P27828	UDP-N-acetylglucosamine 2-epimerase	wecB	sp|P27828|WECB_ECOLI UDP-N-acetylglucosamine 2-epimerase OS=Escherichia coli (strain K12) OX=83333 GN=wecB PE=1 SV=2	13	51.6	42.244	399580	81554	139680	139140	9418.2	51374		11967	1989.8	2902.7		2140000	1709300	1660300	1348500	1501600	1585500	1363400	643980	46999	65758	109400	96611	66240	17709	21564	57389	54795	19554	210460	145900	16179	63139	19067		7455	9469.8	68172	11966	1	2	2	3
P37747	UDP-galactopyranose mutase	glf	sp|P37747|GLF_ECOLI UDP-galactopyranose mutase OS=Escherichia coli (strain K12) OX=83333 GN=glf PE=1 SV=1	24	69.5	42.965	3041000	804440	1973700	1734300	114140	524440	179310	513040	214560	137330	61396	11584000	8178800	8088900	5337200	5851200	6352600	5067300	5130000	478840	537120	1184700	1176700	813580	771250	596840	602790	589600	626800	1410300	1235800	126240	78645	64765	75776	311990	347980	1060300	659780	9	10	12	14
P10378	Enterobactin synthase component E	entE	sp|P10378|ENTE_ECOLI Enterobactin synthase component E OS=Escherichia coli (strain K12) OX=83333 GN=entE PE=1 SV=3	1	2.2	59.111												42220	39120					10839																						0	0	0	0
P16528	Acetate operon repressor	iclR	sp|P16528|ICLR_ECOLI Transcriptional repressor IclR OS=Escherichia coli (strain K12) OX=83333 GN=iclR PE=1 SV=1	2	15	29.739									94069																	75703	33236	40901	72965				39471					52555		0	0	0	0
P0AB77	2-amino-3-ketobutyrate coenzyme A ligase	kbl	sp|P0AB77|KBL_ECOLI 2-amino-3-ketobutyrate coenzyme A ligase OS=Escherichia coli (strain K12) OX=83333 GN=kbl PE=1 SV=1	18	50.3	43.117	3069300	702130	1152500	1031500	270450	284430	171020	184340	198350	56343	92687	12364000	5974600	7023000	4089100	3874300	3093300	3677400	2384800	553260	636800	713940	804860	683580	533310	563870	292300	231170	204520	1195600	980370	162830	197780	142930	120940	103500	112080	534870	331290	11	10	16	7
P0C0L7	Proline/betaine transporter	proP	sp|P0C0L7|PROP_ECOLI Proline/betaine transporter OS=Escherichia coli (strain K12) OX=83333 GN=proP PE=1 SV=1	9	16	54.845	3117900	1025200	3449100	3669600	198010	2265900	1325500	3384200	3273800	417490	618790	10408000	7370500	6022600	5889700	4675500	5542900	5087100	4471600	1421200	1206500	1740700	2085000	1190300	1705300	2559100	2889300	6108700	4650000	3190300	2502800	3562400	2964900	2466800	2167700	3193200	2727500	6520000	3879600	14	4	17	13
P0AGE6	Chromate reductase	chrR	sp|P0AGE6|CHRR_ECOLI Quinone reductase OS=Escherichia coli (strain K12) OX=83333 GN=chrR PE=1 SV=1	4	39.4	20.375	338610	120450	302860	71813				34268				2573800	1603400	1962900	551770	1581900	976040	1427500	648970	42516	227960	278170	50793	50112	85214	86471	68736	189060										271520	19159	0	0	0	0
P0A825;C4ZXC6;B1XB26	Serine hydroxymethyltransferase	glyA	sp|P0A825|GLYA_ECOLI Serine hydroxymethyltransferase OS=Escherichia coli (strain K12) OX=83333 GN=glyA PE=1 SV=1;sp|C4ZXC6|GLYA_ECOBW Serine hydroxymethyltransferase OS=Escherichia coli (strain K12 / MC4100 / BW2952) OX=595496 GN=glyA PE=3 SV=1;sp|B1XB26|G	16	48.9	45.316	2830100	684580	1541900	1967800	253960	655150	209120	286730	437720	182650	87699	19737000	11843000	13079000	6877600	9308800	7095200	9357500	6218500	591030	1215800	1708400	1330000	1320700	1459500	951720	430170	1051100	620860	1609500	965860	386770	448570	181610	237980	222270	267440	1006200	593930	14	3	5	5
P00961;C4ZXE9;B1X8H5	Glycine--tRNA ligase beta subunit	glyS	sp|P00961|SYGB_ECOLI Glycine--tRNA ligase beta subunit OS=Escherichia coli (strain K12) OX=83333 GN=glyS PE=1 SV=4;sp|C4ZXE9|SYGB_ECOBW Glycine--tRNA ligase beta subunit OS=Escherichia coli (strain K12 / MC4100 / BW2952) OX=595496 GN=glyS PE=3 SV=1;sp|B1X8	45	70.7	76.812	4823100	2745500	3059600	4284300	278640	955030	640740	805860	668680	307840	196240	14331000	10099000	17993000	11980000	9364700	8570800	7388700	6461100	816440	1085900	2142400	2198400	1442900	1120300	1216600	1042900	1014100	984280	2576800	1954800	382160	336770	370940	504930	591650	452640	1413100	706810	43	32	36	31
P0AG86;C4ZXK1;B1X943	Protein-export protein SecB	secB	sp|P0AG86|SECB_ECOLI Protein-export protein SecB OS=Escherichia coli (strain K12) OX=83333 GN=secB PE=1 SV=1;sp|C4ZXK1|SECB_ECOBW Protein-export protein SecB OS=Escherichia coli (strain K12 / MC4100 / BW2952) OX=595496 GN=secB PE=3 SV=1;sp|B1X943|SECB_ECOD	6	64.5	17.277	18607000	11623000	11826000	19187000	107340	3209100	1965600	4259700	4502200	890180	278770	62915000	62321000	74707000	27275000	56580000	30933000	33539000	20381000	1949700	2314800	10889000	7878800	4254500	3118200	4769200	2772000	3840900	1855000	7121300	4212400	1645600	553200	1137600	999470	4536100	912010	8251600	4441900	8	12	10	11
P0AF36;C5A095;B1XB94	Cell division protein ZapB	zapB	sp|P0AF36|ZAPB_ECOLI Cell division protein ZapB OS=Escherichia coli (strain K12) OX=83333 GN=zapB PE=1 SV=1;sp|C5A095|ZAPB_ECOBW Cell division protein ZapB OS=Escherichia coli (strain K12 / MC4100 / BW2952) OX=595496 GN=zapB PE=3 SV=1;sp|B1XB94|ZAPB_ECODH	3	58	9.6347	80178	166740	92921	267660								761710	657970	811210	236440	893390	397890	45159	68860			109310	81628			2391.2	198190													0	0	0	0
P11875;C4ZQG0;B1XHE4	Arginine--tRNA ligase	argS	sp|P11875|SYR_ECOLI Arginine--tRNA ligase OS=Escherichia coli (strain K12) OX=83333 GN=argS PE=1 SV=1;sp|C4ZQG0|SYR_ECOBW Arginine--tRNA ligase OS=Escherichia coli (strain K12 / MC4100 / BW2952) OX=595496 GN=argS PE=3 SV=1;sp|B1XHE4|SYR_ECODH Arginine--tRN	34	50.6	64.682	2902700	840740	928570	817920	361110	392650	149170	144870	172120	31662	23314	7154600	4686700	6247600	3731400	4303300	3845200	4102800	3298400	387780	332920	561910	614430	475110	456200	328240	187820	364150	233870	765670	415440	87940	97456	47091	38947	109380	29455	485090	280100	19	25	31	15
P0AF93	2-iminobutanoate/2-iminopropanoate deaminase	ridA	sp|P0AF93|RIDA_ECOLI 2-iminobutanoate/2-iminopropanoate deaminase OS=Escherichia coli (strain K12) OX=83333 GN=ridA PE=1 SV=2	4	64.8	13.611	5326900	2555900	4916100	5940300	519470	633150	1002800	1234700	1627600	231920	125940	21154000	18679000	34634000	22761000	17397000	14186000	6069100	5620300	912770	1321300	4314400	2367600	1378400	1123400	2864500	2199400	1442600	1434700	1898600	140200	462910	1931000	495300	756910	1104300	1588400	2094600	1472200	5	4	4	3
P0A817;C5A0L1;B1XFA4	S-adenosylmethionine synthase	metK	sp|P0A817|METK_ECOLI S-adenosylmethionine synthase OS=Escherichia coli (strain K12) OX=83333 GN=metK PE=1 SV=2;sp|C5A0L1|METK_ECOBW S-adenosylmethionine synthase OS=Escherichia coli (strain K12 / MC4100 / BW2952) OX=595496 GN=metK PE=3 SV=1;sp|B1XFA4|METK_	20	63.3	41.951	3666100	1300800	2206100	1807500	141970	565070	210880	292620	284440	245740	281750	14215000	10595000	9262300	5592900	7128200	5685600	5864500	5120500	524800	727940	1047000	924460	898360	865880	871170	564310	841000	560230	935510	525180	308790	250580	166070	112050	296330	110150	1018300	574640	17	21	21	19
P0AF67	tRNA threonylcarbamoyladenosine biosynthesis protein TsaE	tsaE	sp|P0AF67|TSAE_ECOLI tRNA threonylcarbamoyladenosine biosynthesis protein TsaE OS=Escherichia coli (strain K12) OX=83333 GN=tsaE PE=1 SV=1	3	23.5	16.853	630110											977110	298630	1336900	292860	453720	459730	182080					81359																	0	0	0	0
P0ABE2	Protein BolA	bolA	sp|P0ABE2|BOLA_ECOLI DNA-binding transcriptional regulator BolA OS=Escherichia coli (strain K12) OX=83333 GN=bolA PE=1 SV=1	4	57.1	11.994	1232300	182710	251970	284140		200310		307060		7522.7	6325.9	2877400	1594200	2335400	1412600	1900700	1730400	944330	1504900			101910	84572	19999	29917	236220	29682	33838	36482	82459	97025	603270	756980	712800	16185	436890	27877	40487	40483	8	3	1	1
P0A8K1;C5A1F4;B1XDR4	Phosphatidylserine decarboxylase proenzyme;Phosphatidylserine decarboxylase alpha chain;Phosphatidylserine decarboxylase beta chain	psd	sp|P0A8K1|PSD_ECOLI Phosphatidylserine decarboxylase proenzyme OS=Escherichia coli (strain K12) OX=83333 GN=psd PE=1 SV=1;sp|C5A1F4|PSD_ECOBW Phosphatidylserine decarboxylase proenzyme OS=Escherichia coli (strain K12 / MC4100 / BW2952) OX=595496 GN=psd PE=	12	44.7	35.934	8856400	4116500	6966900	6203700	87579	6484300	2495700	3589800	3220200	1145900	978570	30023000	23933000	23948000	10659000	15265000	8269400	13880000	6517000	3032100	2941700	5260800	2457700	6414600	4720900	4487400	3004300	7968600	4600500	8063300	4528900	5125400	6348600	5293600	2359800	4642800	3121100	9421000	4544200	16	8	15	8
Q46948	Probable protein deglycase	yajL	sp|Q46948|YAJL_ECOLI Protein/nucleic acid deglycase 3 OS=Escherichia coli (strain K12) OX=83333 GN=yajL PE=1 SV=2	4	33.2	20.777	293900		212570	153110								1578200	940700	1431700	532110	1853000	1257900	1098900	664620			84341	98985																	0	0	0	0
P65556	Uncharacterized Nudix hydrolase YfcD	yfcD	sp|P65556|YFCD_ECOLI Uncharacterized Nudix hydrolase YfcD OS=Escherichia coli (strain K12) OX=83333 GN=yfcD PE=1 SV=1	6	52.2	20.376	422170	55859	91730	82648								940240	1392200	1887100	735160	1523400	1062100	496860	174230			28992	29292			7673.7														0	0	0	0
P0AA16	Transcriptional regulatory protein OmpR	ompR	sp|P0AA16|OMPR_ECOLI Transcriptional regulatory protein OmpR OS=Escherichia coli (strain K12) OX=83333 GN=ompR PE=1 SV=1	12	57.7	27.353	1675100	287670	992820	832060		262360	49412	575350	165870	38954		6156600	3901500	5539200	3610400	4024400	3705000	4265100	3191600	291980	168510	766510	478130	314680	630820	831720	564890	1263800	993940	398390	238150	210010	106430	239110	72796	608110	360230	722710	98728	2	4	9	5
P07913;C4ZXK8;B1X950	L-threonine 3-dehydrogenase	tdh	sp|P07913|TDH_ECOLI L-threonine 3-dehydrogenase OS=Escherichia coli (strain K12) OX=83333 GN=tdh PE=1 SV=1;sp|C4ZXK8|TDH_ECOBW L-threonine 3-dehydrogenase OS=Escherichia coli (strain K12 / MC4100 / BW2952) OX=595496 GN=tdh PE=3 SV=1;sp|B1X950|TDH_ECODH L-t	11	47.5	37.239	1370700	488710	623820	1284500	11249	195780	61989	25943	20166	75878	48686	6740400	4948500	5440500	2543900	3345700	2879200	4173100	3506300	615560	571310	457190	452710	633690	881950	645320	370700	375750	297130	1184100	763770	37325	74856	54335	20717	36816	41688	411290	76493	4	1	2	2
P02918	Penicillin-binding protein 1A;Penicillin-insensitive transglycosylase;Penicillin-sensitive transpeptidase	mrcA	sp|P02918|PBPA_ECOLI Penicillin-binding protein 1A OS=Escherichia coli (strain K12) OX=83333 GN=mrcA PE=1 SV=1	29	46.1	93.635	307420	121390	557310	657170	5401.9	253820	113390	792400	639750	129500	71202	3638900	3047400	2892900	1300100	1834900	1206900	1763800	890820	185610	146590	352020	267560	311240	164000	752910	426400	1729200	1233100	394300	266710	543560	539730	380190	261240	870310	504290	1372400	429110	1	2	20	15
P09126	Uroporphyrinogen-III synthase	hemD	sp|P09126|HEM4_ECOLI Uroporphyrinogen-III synthase OS=Escherichia coli (strain K12) OX=83333 GN=hemD PE=3 SV=1	2	13.4	27.798			15473					1520000		2578100			42118		86852	36092	106500	25998	75060								101080	120340								1451100	1726100			0	0	0	0
P0AAI9	Malonyl CoA-acyl carrier protein transacylase	fabD	sp|P0AAI9|FABD_ECOLI Malonyl CoA-acyl carrier protein transacylase OS=Escherichia coli (strain K12) OX=83333 GN=fabD PE=1 SV=2	13	66.7	32.417	15039000	7460800	8066400	9864200	131480	2022400	1164600	1956100	2015500	374770	297030	38798000	37500000	43673000	14031000	41511000	24869000	18940000	12689000	1377400	1876300	5993300	3593700	1415400	528900	3463600	1770400	1452000	1034900	3765900	2323300	899520	1117800	1187000	456470	1839800	588190	2842600	1340900	18	11	10	12
P06282;C5A085;B1XB84	CDP-diacylglycerol pyrophosphatase	cdh	sp|P06282|CDH_ECOLI CDP-diacylglycerol pyrophosphatase OS=Escherichia coli (strain K12) OX=83333 GN=cdh PE=3 SV=1;sp|C5A085|CDH_ECOBW CDP-diacylglycerol pyrophosphatase OS=Escherichia coli (strain K12 / MC4100 / BW2952) OX=595496 GN=cdh PE=3 SV=1;sp|B1XB84	17	59.4	28.45	1187800	395980	1455000	1077700	14982	746550	389140	649140	408740	293190	193330	6053600	5090500	3496400	2795000	1664700	1707900	2904700	2411400	1444900	1089700	696120	454630	13010000	27729000	604950	871210	1414200	1560300	1757400	997820	1384500	1678800	1381700	1014700	823320	834610	2488200	2036700	7	10	12	15
P65870	6-carboxy-5,6,7,8-tetrahydropterin synthase	queD	sp|P65870|QUED_ECOLI 6-carboxy-5,6,7,8-tetrahydropterin synthase OS=Escherichia coli (strain K12) OX=83333 GN=queD PE=1 SV=1	7	57.9	13.773	1257900	223790	359560	314480		76290	71553	74282	50899	10944	21207	3791300	1149400	2343900	1996700	867590	1664400	717390	851810	9280.7	17728	200430	257240	65051	254530	222510	134300	65480	64294	208770	89623	8481.1	24363	13471	50881	48676	106570	129950	97147	4	2	7	6
P0ADQ7	Uncharacterized protein YgaM	ygaM	sp|P0ADQ7|YGAM_ECOLI Uncharacterized protein YgaM OS=Escherichia coli (strain K12) OX=83333 GN=ygaM PE=1 SV=2	5	60.6	11.847	6309800	2488700	2865800	2502600		4126700	2856000	1892200	1627500	493670	627210	9506700	5555500	6900100	2710500	2435100	3180400	6240900	4408900	234660	272600	1472100	1306100	1994700	1723500	1782500	1341800	5004200	3103100	5009100	3069200	2796700	2506900	2213900	1367800	2472100	1910000	6253300	3752500	14	4	6	6
P0A6N4;C5A1D9;B1XDQ0	Elongation factor P	efp	sp|P0A6N4|EFP_ECOLI Elongation factor P OS=Escherichia coli (strain K12) OX=83333 GN=efp PE=1 SV=2;sp|C5A1D9|EFP_ECOBW Elongation factor P OS=Escherichia coli (strain K12 / MC4100 / BW2952) OX=595496 GN=efp PE=3 SV=1;sp|B1XDQ0|EFP_ECODH Elongation factor P	5	25.5	20.591	21940000	6368000	7042800	6590600	296390	3370100	1729000	1331400	1008300	512440	737000	42612000	27117000	50121000	30614000	33383000	34385000	22136000	21184000	1657600	1549400	6914800	4868200	1356100	1344400	2818000	2873100	1859700	1725400	3416700	2446100	1212200	1700600	885340	229150	1517200	666640	2809700	1340500	4	11	6	10
P08200	Isocitrate dehydrogenase [NADP]	icd	sp|P08200|IDH_ECOLI Isocitrate dehydrogenase [NADP] OS=Escherichia coli (strain K12) OX=83333 GN=icd PE=1 SV=1	27	57.7	45.756	4805400	1272500	2180500	2068400	524530	799240	455670	761380	666060	608330	505010	22364000	12135000	17022000	9721400	8310300	5599200	8620600	6219000	1130600	1050300	1209900	1019800	909820	864940	905590	724230	769700	322750	1545100	1454400	609540	511460	620200	250520	544020	287030	1078500	362000	10	4	10	12
P75957	Lipoprotein-releasing system ATP-binding protein LolD	lolD	sp|P75957|LOLD_ECOLI Lipoprotein-releasing system ATP-binding protein LolD OS=Escherichia coli (strain K12) OX=83333 GN=lolD PE=1 SV=2	7	41.2	25.438	1285100	525960	638010	1114000		2361700	397260	593610	661450	247500	183930	5277300	3400200	4047200	1980600	2999500	2437600	2983500	2780600	298060	104380	456280	475310	359670	453230	528090	400500	874880	503760	985710	854430	892090	768690	764700	522010	634850	668890	1620500	862150	6	7	8	4
P0A6V1;C4ZVY0;B1X775	Glucose-1-phosphate adenylyltransferase	glgC	sp|P0A6V1|GLGC_ECOLI Glucose-1-phosphate adenylyltransferase OS=Escherichia coli (strain K12) OX=83333 GN=glgC PE=1 SV=2;sp|C4ZVY0|GLGC_ECOBW Glucose-1-phosphate adenylyltransferase OS=Escherichia coli (strain K12 / MC4100 / BW2952) OX=595496 GN=glgC PE=3	4	15.3	48.697												566080	378650	264550	84287	309600	118470	383620	96319	30655				33946							59958									0	0	0	0
P61949	Flavodoxin-1	fldA	sp|P61949|FLAV_ECOLI Flavodoxin 1 OS=Escherichia coli (strain K12) OX=83333 GN=fldA PE=1 SV=2	8	67.6	19.737	19668000	11200000	7334600	6900300	78218	3030900	1444200	1396800	1351800	430470	73386	32355000	18180000	35720000	15727000	19368000	12333000	4846200	3485000	800510	694360	5704400	3867000	1230700		3408900	1540600	1062700	698100	2592400	482820	1125000	1561100	1334700	575160	1220100	1321000	1985600	1400200	10	6	5	6
P75691	Aldehyde reductase YahK	yahK	sp|P75691|YAHK_ECOLI Aldehyde reductase YahK OS=Escherichia coli (strain K12) OX=83333 GN=yahK PE=1 SV=1	15	62.8	37.978	1925700	429910	518920	673450	123980	200440	31746	214510	282110	83269	13209	7601100	5051700	3913100	2814900	3849500	3551800	4785600	2572800	110080	116320	378950	369350	404910	337300	372630	213380	340190	193470	391540	102330	302140	36706	57405	49225	199460	72413	508740	61158	6	4	3	2
P77150	Pyridoxamine kinase	pdxY	sp|P77150|PDXY_ECOLI Pyridoxal kinase PdxY OS=Escherichia coli (strain K12) OX=83333 GN=pdxY PE=1 SV=3	1	4.5	31.322	72508											242070	224670	229800	106740	231500	186210	176750																						0	0	0	0
P37626	Uncharacterized protein YhiI	yhiI	sp|P37626|YHII_ECOLI Uncharacterized protein YhiI OS=Escherichia coli (strain K12) OX=83333 GN=yhiI PE=3 SV=1	17	51	38.828	519360	222230	557510	499000	126890	2343400	90194	1455800	554470	570720	80698	3402000	2843700	2124400	1686400	1124600	1217400	1075100	613190	116930	211500	297260	384290	545600	269500	601770	720380	1275200	1018500	1163600	897220	1472700	1216100	1446600	609250	598100	484830	1838300	785600	3	1	4	6
P30859	Putative ABC transporter arginine-binding protein 2	artI	sp|P30859|ARTI_ECOLI Putative ABC transporter arginine-binding protein 2 OS=Escherichia coli (strain K12) OX=83333 GN=artI PE=1 SV=3	11	51	26.929	533210	188130	226110	72903		79295	23406	102580	12839			3428700	2550800	3797300	2275200	1567400	501420	583310	74361	16494		187840	166540			22070	105740	45403		21291			18714	14630		30565				1	2	2	5
P06864	Evolved beta-galactosidase subunit alpha	ebgA	sp|P06864|BGA2_ECOLI Evolved beta-galactosidase subunit alpha OS=Escherichia coli (strain K12) OX=83333 GN=ebgA PE=1 SV=4	4	4.5	117.88												99602	46584	136810	23347	8989.3	7923.1	19709	18178																					0	0	0	0
P0A898;C4ZWE6;B1X654	Endoribonuclease YbeY	ybeY	sp|P0A898|YBEY_ECOLI Endoribonuclease YbeY OS=Escherichia coli (strain K12) OX=83333 GN=ybeY PE=1 SV=1;sp|C4ZWE6|YBEY_ECOBW Endoribonuclease YbeY OS=Escherichia coli (strain K12 / MC4100 / BW2952) OX=595496 GN=ybeY PE=3 SV=1;sp|B1X654|YBEY_ECODH Endoribonu	1	9.7	17.525	1372800	425620	286820	415150					110740			1121100	1285000	1748700	2490100	1086400	1969000	773080	753650			240610	351690			115110				316910							164340			0	1	0	0
P27305;C4ZRN7	Glutamyl-Q tRNA(Asp) synthetase	gluQ	sp|P27305|GLUQ_ECOLI Glutamyl-Q tRNA(Asp) synthetase OS=Escherichia coli (strain K12) OX=83333 GN=gluQ PE=1 SV=6;sp|C4ZRN7|GLUQ_ECOBW Glutamyl-Q tRNA(Asp) synthetase OS=Escherichia coli (strain K12 / MC4100 / BW2952) OX=595496 GN=gluQ PE=3 SV=2	2	8.8	34.867	22224	4031.8	9109	4594.1	161490		1245.6	1696.7			598.46	100980	25101	39195	34140	28226	11673	17911	12256			1573			2755.8	1217.8		1626.3	1868	7013.7	5587.3	1116.8	2062.2	1867.1		1390.8	1391.6	2058.6	3021.2	1	0	0	0
P0A955	KHG/KDPG aldolase;4-hydroxy-2-oxoglutarate aldolase;2-dehydro-3-deoxy-phosphogluconate aldolase	eda	sp|P0A955|ALKH_ECOLI KHG/KDPG aldolase OS=Escherichia coli (strain K12) OX=83333 GN=eda PE=1 SV=1	11	66.2	22.284	8118600	2666200	3276800	2825400	253700	2121400	870630	993260	808820	313680	367120	21667000	15474000	18526000	11238000	14418000	17090000	8783200	8294500	877440	983670	1952600	2089700	1228800	1371200	1446500	1134000	709170	704140	2609500	2095100	709170	356280	636560	371900	654610	870370	1931800	757130	15	13	10	8
P0A9Q1	Aerobic respiration control protein ArcA	arcA	sp|P0A9Q1|ARCA_ECOLI Aerobic respiration control protein ArcA OS=Escherichia coli (strain K12) OX=83333 GN=arcA PE=1 SV=1	14	51.7	27.292	3062800	444070	1045800	1058700		55864	34148	13414	136550	10504	19692	8005800	3050100	5846700	4557000	2726900	5026600	2525500	2311100	129810	109670	564870	558260	380330	452270	330700	345000	94186	115580	489060	572770	63881	148800	20732	75957		72114	75896	19252	11	2	9	8
P0ACQ4	Hydrogen peroxide-inducible genes activator	oxyR	sp|P0ACQ4|OXYR_ECOLI Hydrogen peroxide-inducible genes activator OS=Escherichia coli (strain K12) OX=83333 GN=oxyR PE=1 SV=1	2	9.5	34.276		27512	27308	65800								84825	133530	64114		85344	85138	66886	98449							12809				35467										0	0	0	0
P0ACL2	Exu regulon transcriptional regulator	exuR	sp|P0ACL2|EXUR_ECOLI Exu regulon transcriptional regulator OS=Escherichia coli (strain K12) OX=83333 GN=exuR PE=4 SV=1	4	12	29.835	678380	155780	135350	7977.2								166970	33793	80845	38371	29231	50727	12838				58063	106220			1895	1334.2	1818.5	1612.9			301.78		44265						0	1	2	2
P77804	Protein YdgA	ydgA	sp|P77804|YDGA_ECOLI Protein YdgA OS=Escherichia coli (strain K12) OX=83333 GN=ydgA PE=1 SV=1	31	80.3	54.688	12849000	5131400	9436400	12094000	216950	8804200	5031700	6696900	6951300	2478100	2336600	40760000	32612000	40459000	16741000	19628000	13482000	20109000	11847000	2502600	2764700	6252300	5234100	4303500	3825100	8315400	5798700	16386000	10623000	5869500	3131000	8805800	9558300	7411100	5703200	8164400	7523900	18393000	10110000	30	24	36	34
P0AGL5	Ribosome association toxin RatA	ratA	sp|P0AGL5|RATA_ECOLI Ribosome association toxin RatA OS=Escherichia coli (strain K12) OX=83333 GN=ratA PE=1 SV=1	4	30.4	17.726	330630	153590	45070	50535								556830	294530	493510	485160	497570	656760	144980	297270			52331	78076							37496										1	1	0	0
P0AEH1	Regulator of sigma-E protease RseP	rseP	sp|P0AEH1|RSEP_ECOLI Regulator of sigma-E protease RseP OS=Escherichia coli (strain K12) OX=83333 GN=rseP PE=1 SV=1	4	9.1	49.071			27059		11553	213000	63438					82080	68819	66914	56586	23592		38005	83311	8422.5	8738		26690	24784	41283	29137		27020	18676			96022	44453	67788				36595	62318	0	0	1	0
P66817;C4ZSP0;B1XGW1	DnaA initiator-associating protein DiaA	diaA	sp|P66817|DIAA_ECOLI DnaA initiator-associating protein DiaA OS=Escherichia coli (strain K12) OX=83333 GN=diaA PE=1 SV=1;sp|C4ZSP0|DIAA_ECOBW DnaA initiator-associating protein DiaA OS=Escherichia coli (strain K12 / MC4100 / BW2952) OX=595496 GN=diaA PE=3	1	13.8	21.106													120590	328080	37665	204320	142090																							0	0	0	0
P0A799	Phosphoglycerate kinase	pgk	sp|P0A799|PGK_ECOLI Phosphoglycerate kinase OS=Escherichia coli (strain K12) OX=83333 GN=pgk PE=1 SV=2	30	86.8	41.118	46254000	19676000	18257000	21463000	1035100	6849500	4434100	4045200	2972400	1262400	1980800	95058000	81208000	97176000	59146000	81206000	65363000	49493000	46921000	7243200	8436600	16346000	15209000	8108400	6941500	9332400	6915800	3894400	2625700	15348000	11743000	3458700	2278600	3988100	2794300	3606900	2817100	5383300	4966300	35	45	40	27
P0ACD4	Iron-sulfur cluster assembly scaffold protein IscU	iscU	sp|P0ACD4|ISCU_ECOLI Iron-sulfur cluster assembly scaffold protein IscU OS=Escherichia coli (strain K12) OX=83333 GN=iscU PE=1 SV=1	6	70.3	13.848	6866200	1643600	1470200	1497500	95276	648820	342790	227570	91125	4943.3	9229.8	5987900	4207900	9822400	7245000	5020400	4715800	881480	1011800	208590		1234100	1447200	223450		272210	586660	133060	175380	126790	123700	142920	99147	109200	132170	50624	144150			4	7	4	4
P77173;C4ZVU3;B1XA83	Cell division protein ZipA;Cell division protein ZipA homolog	zipA	sp|P77173|ZIPA_ECOLI Cell division protein ZipA OS=Escherichia coli (strain K12) OX=83333 GN=zipA PE=1 SV=3;sp|C4ZVU3|ZIPA_ECOBW Cell division protein ZipA OS=Escherichia coli (strain K12 / MC4100 / BW2952) OX=595496 GN=zipA PE=3 SV=1;sp|B1XA83|ZIPA_ECODH	13	42.1	36.475	7159300	2250200	3431100	2060000	123860	4282300	1781000	2610600	1514100	791940	672780	23060000	11029000	19977000	8439200	7167900	3520400	53900000	3243400	635560	410940	2424200	1599000	2984200	1722600	3422300	3146900	6037800	3668900	5740500	3175600	4623500	5735900	3200700	2635400	3583300	1832400	7026600	2825200	13	18	27	19
P0AE18	Methionine aminopeptidase	map	sp|P0AE18|MAP1_ECOLI Methionine aminopeptidase OS=Escherichia coli (strain K12) OX=83333 GN=map PE=1 SV=1	13	67	29.33	3682000	1641600	1542800	1834800		1117200	456810	203240	99114	176720	39586	7570200	3963400	8239000	4243200	6581700	4213500	5094400	3425400	302520	117900	813940	487360	213640	378470	816690	469610	322540	253810	984000	713550	444340	361920	480080	85288	408580		309360	470250	10	5	4	6
P0AD96	Leu/Ile/Val-binding protein	livJ	sp|P0AD96|LIVJ_ECOLI Leu/Ile/Val-binding protein OS=Escherichia coli (strain K12) OX=83333 GN=livJ PE=1 SV=1	3	12	39.076				6505.7		926540	235360				151560	30497	17401	26614		13493	25690	9767.4	6450.8														116780		95787		147360			0	1	0	0
P38489	Oxygen-insensitive NAD(P)H nitroreductase	nfsB	sp|P38489|NFSB_ECOLI Oxygen-insensitive NAD(P)H nitroreductase OS=Escherichia coli (strain K12) OX=83333 GN=nfsB PE=1 SV=1	14	61.8	23.905	2798000	992130	1016300	1135200	156470	269610	115670	107090	115130	72689	66727	9299100	4951600	7057600	4808100	5732600	4421600	5040200	2262300	102270	133200	579520	665780	223630	131210	348390	197340	279310	105470	210300	258300	55330	80845	93814		75154	155210	599840	182990	2	7	8	8
P27431	50S ribosomal protein L16 arginine hydroxylase	roxA	sp|P27431|ROXA_ECOLI 50S ribosomal protein L16 3-hydroxylase OS=Escherichia coli (strain K12) OX=83333 GN=roxA PE=1 SV=2	5	18.2	42.578	214260	66572	85779	772.11		760.36		33435	13542			1150100	497290	933840	612320	920960	174090	749110			39036	38241			48187	47994	78751	160940										67101		0	0	0	0
P63386	Probable phospholipid import ATP-binding protein MlaF	mlaF	sp|P63386|MLAF_ECOLI Probable phospholipid import ATP-binding protein MlaF OS=Escherichia coli (strain K12) OX=83333 GN=mlaF PE=1 SV=1	13	64.3	29.096	3955600	2083300	5795300	6720600	112640	3966800	1879100	4308200	3369600	1974200	1815300	17751000	13608000	13339000	8346800	6453700	6063700	7327900	5087900	2082500	2438100	3278000	2960600	4696500	4038900	4756700	3009100	5749500	6397600	8663800	6274200	7215400	8364600	6483400	4964600	5648700	5497200	11264000	5906700	8	3	17	13
P0A8I5	tRNA (guanine-N(7)-)-methyltransferase	trmB	sp|P0A8I5|TRMB_ECOLI tRNA (guanine-N(7)-)-methyltransferase OS=Escherichia coli (strain K12) OX=83333 GN=trmB PE=1 SV=1	10	44.8	27.307	5672700	1865600	2350800	1734300		591260	168340	444820	274630	111670	207550	9630400	5228900	8424700	4390300	4829200	4272500	3254300	2113900	224020	228550	1057400	1226000	578430	591270	719270	691900	563890	665270	482130	496880	800030	689550	461440	408810	644160	567420	545070	286980	10	11	10	5
P09372;C4ZYN1;B1XBT4	Protein GrpE	grpE	sp|P09372|GRPE_ECOLI Protein GrpE OS=Escherichia coli (strain K12) OX=83333 GN=grpE PE=1 SV=1;sp|C4ZYN1|GRPE_ECOBW Protein GrpE OS=Escherichia coli (strain K12 / MC4100 / BW2952) OX=595496 GN=grpE PE=1 SV=1;sp|B1XBT4|GRPE_ECODH Protein GrpE OS=Escherichia	15	65	21.798	17018000	8955400	11139000	11660000	173930	799300	469500	1330900	1190200	521050	316020	52928000	35977000	72362000	33582000	36072000	31838000	16761000	14733000	1482800	901090	6465900	7406400	2030400	2238300	3323300	1615700	1352100	505060	3999100	3620700	890710	788730	1012500	1212600	1338000	1149300	2457500	2433000	13	13	9	16
P09424;C4ZXJ1;B1X8L4	Mannitol-1-phosphate 5-dehydrogenase	mtlD	sp|P09424|MTLD_ECOLI Mannitol-1-phosphate 5-dehydrogenase OS=Escherichia coli (strain K12) OX=83333 GN=mtlD PE=1 SV=3;sp|C4ZXJ1|MTLD_ECOBW Mannitol-1-phosphate 5-dehydrogenase OS=Escherichia coli (strain K12 / MC4100 / BW2952) OX=595496 GN=mtlD PE=3 SV=1;s	7	29.1	41.139	403920	185460	59003		21396	55294	25629	7146.4			10803	922450	329440	991670	468500	506410	315220	377810	103450		71662	58460	48020	28793		97626	22351	65872		46434						16756		35522		3	0	0	0
P17117	Oxygen-insensitive NADPH nitroreductase	nfsA	sp|P17117|NFSA_ECOLI Oxygen-insensitive NADPH nitroreductase OS=Escherichia coli (strain K12) OX=83333 GN=nfsA PE=1 SV=2	10	48.3	26.8	2614600	1029800	1297800	1829200	16320	189020	52930	238370	28267	18325		8135100	5614000	9140400	6417100	5868900	5153200	6169100	2290500	188320	147070	884060	683050	481000	380290	452730	98866	149490	162000	1197300	892980	49126	65965	47625	87554	15401	59436	282000	243820	3	4	11	12
P23871;C4ZUS9;B1XFR2	Ferrochelatase	hemH	sp|P23871|HEMH_ECOLI Ferrochelatase OS=Escherichia coli (strain K12) OX=83333 GN=hemH PE=1 SV=3;sp|C4ZUS9|HEMH_ECOBW Ferrochelatase OS=Escherichia coli (strain K12 / MC4100 / BW2952) OX=595496 GN=hemH PE=3 SV=1;sp|B1XFR2|HEMH_ECODH Ferrochelatase OS=Escher	6	30.6	35.884	1039300	82816	72391	125170		40508	28409	33161	15865			1425700	809820	853330	400610	343800	283420	206750	59748	36648	34272	20618		37285		39137	60061	103680	8528.2	74049	17484	81884	113150	23333	21085	106480	52704	21567	23063	2	0	2	3
P27127	Lipopolysaccharide 1,6-galactosyltransferase	rfaB	sp|P27127|RFAB_ECOLI Lipopolysaccharide 1,6-galactosyltransferase OS=Escherichia coli (strain K12) OX=83333 GN=rfaB PE=3 SV=2	4	12.5	40.825		507.56	76357	54635						249.08	285.15	37352	1141.6			6540.6	42703	34627	11532			35444	33357			12954	7468.2	458.44	501.5						18370					0	1	1	3
P33644	Laccase domain protein YfiH	yfiH	sp|P33644|POLOX_ECOLI Polyphenol oxidase OS=Escherichia coli (strain K12) OX=83333 GN=yfiH PE=1 SV=1	5	21.8	26.339	221280		3942.3	2614.9	66752							82378	81163	131360	210740	62092	93832	59218			5297.7	6259.8	5075.7																	2	0	0	0
P0AB91	Phospho-2-dehydro-3-deoxyheptonate aldolase, Phe-sensitive	aroG	sp|P0AB91|AROG_ECOLI Phospho-2-dehydro-3-deoxyheptonate aldolase, Phe-sensitive OS=Escherichia coli (strain K12) OX=83333 GN=aroG PE=1 SV=1	4	15.7	38.009	326830	27969	62528	70784				16888				1074800	1023400	788250	513370	510480	676320	569990	204290		18160	48118	51831	49165			15304				21483							22891		1	0	1	2
P06715	Glutathione reductase	gor	sp|P06715|GSHR_ECOLI Glutathione reductase OS=Escherichia coli (strain K12) OX=83333 GN=gor PE=1 SV=1	14	45.6	48.772	410290	319930	325690	463420	9476.8	57507		59743		5495.3	13688	3777700	2833900	3843000	1388400	2534000	1560200	2172100	1541100	76333	52574	272450	198210	149520	11199	129320	77404	91077	118990	172500	100450		16235	8502		38468		269570	131420	0	1	3	5
P0AEI1;B1X656	tRNA-2-methylthio-N(6)-dimethylallyladenosine synthase	miaB	sp|P0AEI1|MIAB_ECOLI tRNA-2-methylthio-N(6)-dimethylallyladenosine synthase OS=Escherichia coli (strain K12) OX=83333 GN=miaB PE=1 SV=1;sp|B1X656|MIAB_ECODH tRNA-2-methylthio-N(6)-dimethylallyladenosine synthase OS=Escherichia coli (strain K12 / DH10B) OX=	30	80.4	53.662	2457600	900970	926720	1645700	139090	175160	99380	250530	295360	169550	79106	6230400	4795200	4928400	2822500	4157800	3798600	3487100	2564400	192470	104270	726410	601910	334250	275690	417520	221360	334360	86406	786560	114380	6724.7	385140	114550	48648	342980	274320	310080	166870	14	14	16	14
P25745;B1XA43	tRNA-specific 2-thiouridylase MnmA	mnmA	sp|P25745|MNMA_ECOLI tRNA-specific 2-thiouridylase MnmA OS=Escherichia coli (strain K12) OX=83333 GN=mnmA PE=1 SV=4;sp|B1XA43|MNMA_ECODH tRNA-specific 2-thiouridylase MnmA OS=Escherichia coli (strain K12 / DH10B) OX=316385 GN=mnmA PE=3 SV=1	7	22.8	40.959	763590	167710	170370	192840	96879	117500	48573	48085	26496	6481.2	8887.2	1474300	908300	1179000	1186400	871060	1252900	632420	825770	24100	19769	128540	101250	54078	135330	49402	48380	26044	25054	126790	33370	110760		35858		55818		42345	43653	2	1	1	0
P34209	Protein YdcF	ydcF	sp|P34209|YDCF_ECOLI Protein YdcF OS=Escherichia coli (strain K12) OX=83333 GN=ydcF PE=1 SV=3	5	23.7	29.705	195450	91081	4630.6	73550								510980	122220	871470	253280	613800	146030	374440	261920		37093	53390	3912.5																	0	0	0	0
P03007	DNA polymerase III subunit epsilon	dnaQ	sp|P03007|DPO3E_ECOLI DNA polymerase III subunit epsilon OS=Escherichia coli (strain K12) OX=83333 GN=dnaQ PE=1 SV=1	2	7.4	27.099			32117									82135	96803	132750		107200	86025	49506	105440				37451								15021									0	0	2	0
P64588	Transcriptional regulator YqjI	yqjI	sp|P64588|YQJI_ECOLI Transcriptional regulator YqjI OS=Escherichia coli (strain K12) OX=83333 GN=yqjI PE=1 SV=1	6	25.6	23.401	76649		20756	22725								502180	393160	424920	300660	273920	365170	267660	229000		12306	4987.2	11446				17587						20859					15059		0	0	0	0
P0A9Y6	Cold shock-like protein CspC	cspC	sp|P0A9Y6|CSPC_ECOLI Cold shock-like protein CspC OS=Escherichia coli (strain K12) OX=83333 GN=cspC PE=1 SV=2	3	56.5	7.4023		214170		2217500	91084			396390					488610	1043700	1255800	2749000	1035400	1107400																		195980				0	1	0	1
P0A884;C4ZZX9	Thymidylate synthase	thyA	sp|P0A884|TYSY_ECOLI Thymidylate synthase OS=Escherichia coli (strain K12) OX=83333 GN=thyA PE=1 SV=1;sp|C4ZZX9|TYSY_ECOBW Thymidylate synthase OS=Escherichia coli (strain K12 / MC4100 / BW2952) OX=595496 GN=thyA PE=3 SV=1	9	40.9	30.479	676100	285370	612000	629500	53544				66790	46954		3787900	3340000	2356200	1339200	2593600	2955000	2176600	1341000	120190	46251	264600	66116	243010	99011	116450	180370	241010	40186	399630	376450							209380	29011	0	0	0	1
P0A9V1	Lipopolysaccharide export system ATP-binding protein LptB	lptB	sp|P0A9V1|LPTB_ECOLI Lipopolysaccharide export system ATP-binding protein LptB OS=Escherichia coli (strain K12) OX=83333 GN=lptB PE=1 SV=2	14	64.7	26.8	3287100	1321500	2836700	2609300	44705	1997400	1370400	2440400	1568400	738330	335930	9649600	7922100	8168700	2505100	4732600	2524900	4004400	1768300	1207300	1234300	1955200	1121000	1956100	1589300	2513400	2073500	3787600	1943900	4814200	2621800	3751500	3318400	2452700	2504300	3226500	2364100	5881800	3742000	8	6	6	5
P0AED0	Universal stress protein A	uspA	sp|P0AED0|USPA_ECOLI Universal stress protein A OS=Escherichia coli (strain K12) OX=83333 GN=uspA PE=1 SV=2	4	56.2	16.066	3832900	674040	483860	566010								2113300	2148300	3301900	875430	113290	900060	1839300	57753			426670	147130	139260		204990														0	0	2	0
P09831	Glutamate synthase [NADPH] large chain	gltB	sp|P09831|GLTB_ECOLI Glutamate synthase [NADPH] large chain OS=Escherichia coli (strain K12) OX=83333 GN=gltB PE=1 SV=3	7	5.9	163.3	24905		13716	12170	4518.5	542380	4531.6	157310	182100	17661		56215	30951	28852	32941	18624	32409	19503	28320	3939.9	1517.4	2854.6	11276	11738	24040	35390	109670	2642.2	3467.4	84829	60414	392570	406100	455700	1075300	247330	249370	21623	5374.4	0	0	0	0
P0A862	Thiol peroxidase	tpx	sp|P0A862|TPX_ECOLI Thiol peroxidase OS=Escherichia coli (strain K12) OX=83333 GN=tpx PE=1 SV=2	6	58.3	17.835	22468000	13429000	15111000	16473000	188300	3420500	2191500	2218000	2178000	1380000	503400	58437000	46874000	70783000	31989000	44321000	27865000	33167000	22831000	2447600	3430000	7971700	5986100	2985200	2933900	3669300	2452400	2428000	1384200	9769300	6375900	1490600	1072700	1255100	835770	2225800	1394500	4492000	2318000	9	10	6	7
P09373	Formate acetyltransferase 1	pflB	sp|P09373|PFLB_ECOLI Formate acetyltransferase 1 OS=Escherichia coli (strain K12) OX=83333 GN=pflB PE=1 SV=2	33	55.9	85.356	2883900	918060	1296300	1159600	233020	341980	128710	174320	102580	142580	89616	12902000	9663600	8911600	5174200	5861600	4860000	5413200	3359700	611540	559090	946640	736890	356210	558070	619230	415200	536310	627530	483650	489240	117000	121310	62019	83413	107230	108640	584560	330720	18	14	15	6
P23865	Tail-specific protease	prc	sp|P23865|PRC_ECOLI Tail-specific protease OS=Escherichia coli (strain K12) OX=83333 GN=prc PE=1 SV=2	14	21.7	76.662	971840	777640	595760	585630		771370	424940	1936.2	1815.1	1585.4	500.45	1311000	1091700	1210300	981520	1294400	1029700	1165900	1370800	499400	535880	483150	756820	604780	842350	744240	461760	833470	934780	71202	61708	426480	414040	493850	663320	12204		668360	677410	1	0	0	0
P07004;C4ZTA0;B1XDY6	Gamma-glutamyl phosphate reductase	proA	sp|P07004|PROA_ECOLI Gamma-glutamyl phosphate reductase OS=Escherichia coli (strain K12) OX=83333 GN=proA PE=1 SV=2;sp|C4ZTA0|PROA_ECOBW Gamma-glutamyl phosphate reductase OS=Escherichia coli (strain K12 / MC4100 / BW2952) OX=595496 GN=proA PE=3 SV=1;sp|B1	12	32.4	44.63	767580	140510	343420	184210	100410	31160		39329	19353		2492.2	2693700	1990800	1928700	1076400	1500100	1368700	1259600	797050	78687	37424	221570	141580	70170	94867	128080	94305	112760	51713	191230	83377	21800	17571	12603		61983		135600	77111	4	2	4	0
P0AGC3	Soluble lytic murein transglycosylase	slt	sp|P0AGC3|SLT_ECOLI Soluble lytic murein transglycosylase OS=Escherichia coli (strain K12) OX=83333 GN=slt PE=1 SV=1	6	13.5	73.352	47162	24220	15845				84939		4514.4	2577.8	4787.3	185170	78253	55322	66816	82434	69053	124800	21819	2865.9	2171.6	3469	2310.9	38812	29631	28494	21646	50108	36201	9665.6		17560	20910	28626	26079	4896.6	17917	44248		0	0	0	0
P76537	Uncharacterized protein YfeY	yfeY	sp|P76537|YFEY_ECOLI Uncharacterized protein YfeY OS=Escherichia coli (strain K12) OX=83333 GN=yfeY PE=1 SV=1	4	35.6	20.897	1193600	1136200	2232700	1401700		872030	1118400	1940200	1781400	503810	450960	5435800	5480400	5576900	2203200	3214000	1184600	2413400	1407800		440480	1243800	723500	1056200	417290	1462100	843810	3035000	2094800	2152100	1477500	1577300	2616400	1911600	965400	1799000	853810	3551900	2278700	1	3	5	4
P35340	Alkyl hydroperoxide reductase subunit F	ahpF	sp|P35340|AHPF_ECOLI Alkyl hydroperoxide reductase subunit F OS=Escherichia coli (strain K12) OX=83333 GN=ahpF PE=1 SV=2	22	47	56.176	1664100	796010	1156300	1117400	148970	301700	279180	164720	126890	42910	78588	8066600	6394300	8143800	5400700	5249700	4727600	3867500	2890800	445950	486280	753890	756830	700270	483680	426080	268310	330950	235170	738850	558860	64234	112970	182000	107510	119910	108640	526640	156360	2	4	12	7
P0AE45	UPF0053 inner membrane protein YtfL	ytfL	sp|P0AE45|YTFL_ECOLI UPF0053 inner membrane protein YtfL OS=Escherichia coli (strain K12) OX=83333 GN=ytfL PE=1 SV=1	8	26.2	49.762	853180	378150	937380	1008500	59905	574460	429080	686880	535190	71408	102220	3527500	2831700	2652700	1244400	1825300	1395700	1921700	1079200	330340	305120	492950	347280	638180	379160	630010	256540	892930	962510	666920	575920	561510	765930	275390	342720	907280	535740	949090	706820	5	0	5	2
P0AEX9	Maltose-binding periplasmic protein	malE	sp|P0AEX9|MALE_ECOLI Maltose-binding periplasmic protein OS=Escherichia coli (strain K12) OX=83333 GN=malE PE=1 SV=1	8	26.5	43.387	478170	112390	38911			58948	20425		1408.5		4729.8	644710	458900	1234400	368450	241180	160430	407310	194130			23269	6633.8			4764.2	4975	4622.6	12912		10058							7976.9	32795	0	0	1	0
P0AE08	Alkyl hydroperoxide reductase subunit C	ahpC	sp|P0AE08|AHPC_ECOLI Alkyl hydroperoxide reductase C OS=Escherichia coli (strain K12) OX=83333 GN=ahpC PE=1 SV=2	15	88.8	20.761	57398000	18274000	24030000	29279000	2501300	12000000	6462800	5096700	4402500	2054700	1719900	155040000	90540000	160780000	100480000	86280000	105390000	52933000	48316000	6161300	5844100	14896000	17647000	9143500	9979700	10231000	8377600	6505300	4788700	21665000	12982000	4464200	5662400	4644800	4125700	4575000	4144500	11507000	7865800	27	16	27	18
P00960;C4ZXF0	Glycine--tRNA ligase alpha subunit	glyQ	sp|P00960|SYGA_ECOLI Glycine--tRNA ligase alpha subunit OS=Escherichia coli (strain K12) OX=83333 GN=glyQ PE=1 SV=2;sp|C4ZXF0|SYGA_ECOBW Glycine--tRNA ligase alpha subunit OS=Escherichia coli (strain K12 / MC4100 / BW2952) OX=595496 GN=glyQ PE=3 SV=1	10	49.2	34.774	3835200	2223600	3046700	3398700	195330	978490	540170	491270	355170	312710	252640	12125000	10152000	12101000	9984600	10549000	7429900	7674000	6803000	397100	500260	1863500	1798300	959100	1251500	916880	798830	1163100	935660	1255800	1456500	392260	308000	549150	214470	506280	362570	975120	660580	7	10	12	10
P32176	Formate dehydrogenase-O major subunit	fdoG	sp|P32176|FDOG_ECOLI Formate dehydrogenase-O major subunit OS=Escherichia coli (strain K12) OX=83333 GN=fdoG PE=1 SV=5	58	73.9	112.55	9471500	5132500	7847300	8115200	208250	5291800	2855800	4022400	3421700	2188100	1891900	51550000	37398000	41911000	17933000	21011000	13559000	14870000	10225000	3498800	3804100	5706800	3807300	3575100	2880100	5635700	4467700	7349600	5124800	9532800	8524600	6454700	6364600	5136500	3507600	4617300	3338700	16830000	8956600	58	69	71	79
P0AC44	Succinate dehydrogenase hydrophobic membrane anchor subunit	sdhD	sp|P0AC44|DHSD_ECOLI Succinate dehydrogenase hydrophobic membrane anchor subunit OS=Escherichia coli (strain K12) OX=83333 GN=sdhD PE=1 SV=1	1	8.7	12.867	824960	88800	444840	495780		446530	239580	259300	445360	147820	249750	608700	345950	553780	701310	227440	422360	564360	652120	147890	83195	134170	178950	651600	264690	246560	279420	766800	778450	947810		533790	554810	451540	462460	234410	437990	960500	646630	2	0	0	0
P0A6L9;C4ZXA2;B1XB02	Co-chaperone protein HscB	hscB	sp|P0A6L9|HSCB_ECOLI Co-chaperone protein HscB OS=Escherichia coli (strain K12) OX=83333 GN=hscB PE=1 SV=1;sp|C4ZXA2|HSCB_ECOBW Co-chaperone protein HscB OS=Escherichia coli (strain K12 / MC4100 / BW2952) OX=595496 GN=hscB PE=3 SV=1;sp|B1XB02|HSCB_ECODH Co	2	13.5	20.137	529790	353950	351880	317390								1202900	781520	1867200	530320	1684100	1121100	554760	345460			162300	164190	71700		70224										18544				1	1	2	0
P0A9A6	Cell division protein FtsZ	ftsZ	sp|P0A9A6|FTSZ_ECOLI Cell division protein FtsZ OS=Escherichia coli (strain K12) OX=83333 GN=ftsZ PE=1 SV=1	15	52.7	40.323	1662400	1051600	1721900	2072900	53608	249080	195290	579600	508830	191420	209720	6540000	5268000	7873000	6372100	6317500	6354100	3989300	3215100	387890	259310	1532600	1370900	469390	675710	741090	673700	1178400	895510	1315000	1132400	504100	468700	426230	337230	595270	340460	1723200	615010	14	18	16	13
P0ABD3	Bacterioferritin	bfr	sp|P0ABD3|BFR_ECOLI Bacterioferritin OS=Escherichia coli (strain K12) OX=83333 GN=bfr PE=1 SV=1	12	75.9	18.495	37509000	18179000	6438100	6566000		1809000	1055500	446970	457060	207480	84633	38508000	26960000	37989000	23816000	64331000	51762000	17526000	16795000	658740	508490	5303700	4963400	1286300	1602700	2302000	2347600	1091600	822750	1413900	500670	757570	768540	583750	662730	934600	598600	586180	413540	33	20	12	14
P24203	Uncharacterized GTP-binding protein YjiA	yjiA	sp|P24203|YJIA_ECOLI P-loop guanosine triphosphatase YjiA OS=Escherichia coli (strain K12) OX=83333 GN=yjiA PE=1 SV=3	2	5.3	35.659	51259	7569.9				10625						219140		123440	120250					5751.2										27436				4338.1						0	0	0	0
P00946	Mannose-6-phosphate isomerase	manA	sp|P00946|MANA_ECOLI Mannose-6-phosphate isomerase OS=Escherichia coli (strain K12) OX=83333 GN=manA PE=1 SV=1	9	36.3	42.849	160960	94445	166480	144360			9229.5	14303	69109		21365	1767000	1651400	2766500	706260	1558300	1247300	547310	316160	8516.3	10516	107000	75920				22458	91237	4736.6	29582	10562			7596.5				51202	23623	0	0	2	3
P62617;C4ZZQ0;B1XCS2	2-C-methyl-D-erythritol 2,4-cyclodiphosphate synthase	ispF	sp|P62617|ISPF_ECOLI 2-C-methyl-D-erythritol 2,4-cyclodiphosphate synthase OS=Escherichia coli (strain K12) OX=83333 GN=ispF PE=1 SV=1;sp|C4ZZQ0|ISPF_ECOBW 2-C-methyl-D-erythritol 2,4-cyclodiphosphate synthase OS=Escherichia coli (strain K12 / MC4100 / BW2	3	25.8	16.897	771750											1431500	992650	931850	389620	1315400	1085000	743520									84863													0	0	0	0
P27298	Oligopeptidase A	prlC	sp|P27298|OPDA_ECOLI Oligopeptidase A OS=Escherichia coli (strain K12) OX=83333 GN=prlC PE=3 SV=3	28	49.1	77.166	845150	315860	395140	354020	51579	43989	15190	30393	25378	20405		4261800	3123600	3406200	1658700	1656100	1074100	1527000	1152600	130260	43662	171130	148080	102370	60586	94379	29798	37652	6492.7	121340	91207	28710			12662	59407		150080	62500	3	1	5	4
P33941	ABC transporter ATP-binding protein YojI	yojI	sp|P33941|YOJI_ECOLI ABC transporter ATP-binding/permease protein YojI OS=Escherichia coli (strain K12) OX=83333 GN=yojI PE=1 SV=2	9	17.4	61.552	463230	117330	170970	137920	5174.6	404350	115270	167460	95440	174580	155400	629080	460540	270440	103230	37257	83503	348900	172680	39962	72302	57870	21677	160150	56228	47331	54928	403820	413810	104490	135860	124770	136630	65486	34417	154900	100600	417260	293760	0	0	1	1
P0A6E4;C4ZSR2;B1XGY3	Argininosuccinate synthase	argG	sp|P0A6E4|ASSY_ECOLI Argininosuccinate synthase OS=Escherichia coli (strain K12) OX=83333 GN=argG PE=1 SV=2;sp|C4ZSR2|ASSY_ECOBW Argininosuccinate synthase OS=Escherichia coli (strain K12 / MC4100 / BW2952) OX=595496 GN=argG PE=3 SV=1;sp|B1XGY3|ASSY_ECODH	4	11.2	49.898		1023.9	2042	13896								139960	28605	91354	42422	36469	51950	30382	35369				1435.1			1340.3														0	0	0	0
P41407	FMN-dependent NADH-azoreductase	azoR	sp|P41407|AZOR_ECOLI FMN-dependent NADH-azoreductase OS=Escherichia coli (strain K12) OX=83333 GN=azoR PE=1 SV=3	2	18.4	21.657	115870	23596	14124				2616.1	11363				306530	293080	452410	84919	313660	60656	230550	34737				7904.7				6063.3		1822.1											0	0	0	0
P0AC86	Glycogen phosphorylase	glgP	sp|P0AC86|PHSG_ECOLI Glycogen phosphorylase OS=Escherichia coli (strain K12) OX=83333 GN=glgP PE=3 SV=1	2	3.6	93.171	109160	109770	91999	21932						8860.8		17561	179030	10218	17953	67263	87302	70217	83549	1828.1	2093.2	60729		25649		20317	20535	8829.9	837.63											1	0	0	0
P60293;C4ZQ48;B1X8M6	Chromosome partition protein MukF	mukF	sp|P60293|MUKF_ECOLI Chromosome partition protein MukF OS=Escherichia coli (strain K12) OX=83333 GN=mukF PE=1 SV=1;sp|C4ZQ48|MUKF_ECOBW Chromosome partition protein MukF OS=Escherichia coli (strain K12 / MC4100 / BW2952) OX=595496 GN=mukF PE=3 SV=1;sp|B1X8	22	62.7	50.578	2134800	738510	945870	813690	74297	539050	491310	151230	63432	118060	35749	7490600	5001700	6314900	4064100	4677100	5122800	4203700	2724200	338560	326500	574900	558960	630120	342720	444240	277130	422480	451360	234630	103590	442400	120290	551430	48940	245460	108860	313770	93275	7	11	8	13
P38038	Sulfite reductase [NADPH] flavoprotein alpha-component	cysJ	sp|P38038|CYSJ_ECOLI Sulfite reductase [NADPH] flavoprotein alpha-component OS=Escherichia coli (strain K12) OX=83333 GN=cysJ PE=1 SV=4	8	15	66.269	496330	231350	122440	106900			23558	35366	29605			1481600	416600	401900	445300	337110	266670	379060	93436		33226	10050	72492	74627	299480		22445			34104	34396	34610	52488		30023	28667	37269	40966	47345	0	0	0	0
P00350	6-phosphogluconate dehydrogenase, decarboxylating	gnd	sp|P00350|6PGD_ECOLI 6-phosphogluconate dehydrogenase, decarboxylating OS=Escherichia coli (strain K12) OX=83333 GN=gnd PE=1 SV=2	37	86.1	51.481	19588000	9809400	10798000	11170000	905780	4512800	3427000	2050000	2079100	1225500	1223600	66220000	49153000	46033000	26254000	34443000	31476000	34693000	30319000	4541700	5401900	6988600	5707100	4758900	4547400	3911200	2676000	4119500	3109100	10690000	6697300	2720900	2433800	1796300	1443000	1893700	1566800	6282400	4169600	44	36	49	45
P09551	Lysine/arginine/ornithine-binding periplasmic protein	argT	sp|P09551|ARGT_ECOLI Lysine/arginine/ornithine-binding periplasmic protein OS=Escherichia coli (strain K12) OX=83333 GN=argT PE=1 SV=3	2	9.6	27.991		35798		40805								50853	78059	223450	210670	51029		65071	78007											31809										0	0	0	0
P28304	Quinone oxidoreductase 1	qorA	sp|P28304|QOR1_ECOLI Quinone oxidoreductase 1 OS=Escherichia coli (strain K12) OX=83333 GN=qorA PE=1 SV=1	4	12.2	35.172	221400	21472	13669	19453	24247					30119	29889	287460	166050	171410	136570	131870	187020	119410	207820	6512.2	16519	6514.1	31383	6795.3		75664	28594	191830	166240	20683	38615								6154.5	0	2	1	0
P0AFY8	Negative modulator of initiation of replication	seqA	sp|P0AFY8|SEQA_ECOLI Negative modulator of initiation of replication OS=Escherichia coli (strain K12) OX=83333 GN=seqA PE=1 SV=1	3	20.4	20.315	1242500	351420	291910	259030	87506	66555	149220	134180	119060	39635	46566	583100	593490	495130	886000	416330	509140	246320	167050			130940	109040			126180	187330	172630	374280	57177	117060	77001	152080	154920	91146	129580	132790	280650	151590	4	5	1	2
P0AB71	Fructose-bisphosphate aldolase class 2	fbaA	sp|P0AB71|ALF_ECOLI Fructose-bisphosphate aldolase class 2 OS=Escherichia coli (strain K12) OX=83333 GN=fbaA PE=1 SV=2	19	70.5	39.147	13023000	9114000	10227000	12688000	276230	2029200	1465900	2480400	1475300	681370	790250	59149000	50436000	50177000	23070000	40984000	26523000	27165000	23381000	2744800	3034400	6677700	4553000	2005700	2169800	4081300	2821600	3266000	2350000	4140600	2602700	1707400	2045800	1759200	1316700	2323500	728610	5799600	3265300	25	14	19	15
P0A7D4;C4ZR54;B1XDS8	Adenylosuccinate synthetase	purA	sp|P0A7D4|PURA_ECOLI Adenylosuccinate synthetase OS=Escherichia coli (strain K12) OX=83333 GN=purA PE=1 SV=2;sp|C4ZR54|PURA_ECOBW Adenylosuccinate synthetase OS=Escherichia coli (strain K12 / MC4100 / BW2952) OX=595496 GN=purA PE=3 SV=1;sp|B1XDS8|PURA_ECOD	27	83.3	47.344	8150500	3528200	5006400	4992700	318240	959820	856450	1042400	891060	321670	189900	24485000	18036000	23914000	12014000	21979000	14791000	15926000	8848400	1257700	1569000	3113100	2257500	1996900	1418800	1635400	1459500	1648400	1627500	4234700	2809100	349840	272330	291670	120900	730980	301940	1779900	1378200	18	20	17	28
P0A7D1;C4ZTP5;B1XAP5	Peptidyl-tRNA hydrolase	pth	sp|P0A7D1|PTH_ECOLI Peptidyl-tRNA hydrolase OS=Escherichia coli (strain K12) OX=83333 GN=pth PE=1 SV=1;sp|C4ZTP5|PTH_ECOBW Peptidyl-tRNA hydrolase OS=Escherichia coli (strain K12 / MC4100 / BW2952) OX=595496 GN=pth PE=3 SV=1;sp|B1XAP5|PTH_ECODH Peptidyl-tR	9	43.3	21.082	2394000	468350	244040	211580	84416		9275.5	2374.6	30609		3515.1	781440	978700	1528100	1251700	1239200	1247700	777850	592520			130420	123540		102200	45727	50857	12304		67471	126110				5416.6	31980		13947	28119	6	7	4	4
P29680;C5A0T8;B1XC00	Uroporphyrinogen decarboxylase	hemE	sp|P29680|DCUP_ECOLI Uroporphyrinogen decarboxylase OS=Escherichia coli (strain K12) OX=83333 GN=hemE PE=3 SV=3;sp|C5A0T8|DCUP_ECOBW Uroporphyrinogen decarboxylase OS=Escherichia coli (strain K12 / MC4100 / BW2952) OX=595496 GN=hemE PE=3 SV=1;sp|B1XC00|DCU	4	13.8	39.248	38486	38416	31246		17103							965470	547430	704960	70678	468710	258880	303000	228770			25370								73319								65688		0	0	0	0
P00954	Tryptophan--tRNA ligase	trpS	sp|P00954|SYW_ECOLI Tryptophan--tRNA ligase OS=Escherichia coli (strain K12) OX=83333 GN=trpS PE=1 SV=3	14	47.9	37.437	2011300	912630	1653100	1672400	19825	67368	87360	290060	157620	12432		13249000	8659900	10454000	3845400	6830300	3924400	6139700	2679800	811790	783940	1022500	630870	559400	244280	231410	295960	341730	276100	465670	73846	37615	33393		46862	108950	25208	470350	228220	4	6	8	4
P0A8F4	Uridine kinase	udk	sp|P0A8F4|URK_ECOLI Uridine kinase OS=Escherichia coli (strain K12) OX=83333 GN=udk PE=3 SV=1	5	38.5	24.353	125870		69256	3892.1					199230	2122.9		791770	168310	163590	292300	178550	171490	1086000	168980			33146				164040	97180													0	0	1	0
P27303	Multidrug export protein EmrA	emrA	sp|P27303|EMRA_ECOLI Multidrug export protein EmrA OS=Escherichia coli (strain K12) OX=83333 GN=emrA PE=1 SV=2	22	71	42.736	2481400	872990	2180700	2930000	82746	1314700	1124500	1633900	1830600	531580	358920	5939800	5161400	5305500	3127900	3360000	3413900	3031800	2908400	533640	641310	1073100	1181700	1650100	1763500	1467000	1174100	3380500	2387300	1537700	1392000	2176300	2217800	1591000	1624300	1913800	1936300	3145300	3218600	21	16	26	23
P0A749;C4ZSS8	UDP-N-acetylglucosamine 1-carboxyvinyltransferase	murA	sp|P0A749|MURA_ECOLI UDP-N-acetylglucosamine 1-carboxyvinyltransferase OS=Escherichia coli (strain K12) OX=83333 GN=murA PE=1 SV=1;sp|C4ZSS8|MURA_ECOBW UDP-N-acetylglucosamine 1-carboxyvinyltransferase OS=Escherichia coli (strain K12 / MC4100 / BW2952) OX=	15	42.2	44.817	1089500	416670	449680	571670	155680	147920	55654	173960	89408	89659	88777	2535300	2006300	2375000	1467300	2018300	2169000	1409800	1135200	145930	111260	342230	301700	157950	249670	110950	150530	164530	94965	197930	220770	35276	48357	35873	84580	118060	54688	96898	68144	6	5	7	5
P0A7G6;C4ZYU4	Protein RecA	recA	sp|P0A7G6|RECA_ECOLI Protein RecA OS=Escherichia coli (strain K12) OX=83333 GN=recA PE=1 SV=2;sp|C4ZYU4|RECA_ECOBW Protein RecA OS=Escherichia coli (strain K12 / MC4100 / BW2952) OX=595496 GN=recA PE=3 SV=1	18	60.1	37.973	4230000	2313500	3361500	2602600	121100	1787300	884620	1242700	977720	871590	581400	15131000	9062100	13535000	6974200	9726600	8131200	7175800	7215400	808160	797150	2540500	2237500	1194900	685520	2284200	1702400	3298000	2374100	1208600	755330	1525300	1390300	1210100	1018800	1456600	1342100	2411200	1591600	15	14	25	14
P25740	Lipopolysaccharide core biosynthesis protein RfaG	rfaG	sp|P25740|RFAG_ECOLI Lipopolysaccharide core biosynthesis protein RfaG OS=Escherichia coli (strain K12) OX=83333 GN=rfaG PE=1 SV=1	3	9.1	42.284		15466										156150	19772	84982		27897		20552				5332.7										6478.4								0	0	0	0
P0A8M6;C4ZQR6	UPF0265 protein YeeX	yeeX	sp|P0A8M6|YEEX_ECOLI UPF0265 protein YeeX OS=Escherichia coli (strain K12) OX=83333 GN=yeeX PE=1 SV=1;sp|C4ZQR6|YEEX_ECOBW UPF0265 protein YeeX OS=Escherichia coli (strain K12 / MC4100 / BW2952) OX=595496 GN=yeeX PE=3 SV=1	6	52.3	12.778	19149000	7731900	20281000	18820000		2907100	2017000	6042500	3648800	1439400	1415600	50961000	40142000	58024000	22732000	34132000	20936000	5703500	3128000	926590	657890	11789000	8000700	878250	1195100	12874000	6677000	6078400	3632400	1665200	2248700	8006000	7721000	6195400	3712600	6622100	5532400	1789500	1304500	15	3	11	9
P0A972	Cold shock-like protein CspE	cspE	sp|P0A972|CSPE_ECOLI Cold shock-like protein CspE OS=Escherichia coli (strain K12) OX=83333 GN=cspE PE=1 SV=2	3	46.4	7.4634	13260000	8371300	10051000	10813000	345460	1784200	1063900	2529300	2749900	442170	399820	22616000	19831000	54351000	28250000	53707000	38736000	14118000	10480000	507420	371300	7305300	6790400	795200	723830	3361400	1386600	2371600	1247700	2208700	2000000	661230	867560	1043800	534790	1750100	1553900	1659000	1959000	3	3	3	3
P0A6E6;C4ZZ09;B1X9V9	ATP synthase epsilon chain	atpC	sp|P0A6E6|ATPE_ECOLI ATP synthase epsilon chain OS=Escherichia coli (strain K12) OX=83333 GN=atpC PE=1 SV=2;sp|C4ZZ09|ATPE_ECOBW ATP synthase epsilon chain OS=Escherichia coli (strain K12 / MC4100 / BW2952) OX=595496 GN=atpC PE=3 SV=1;sp|B1X9V9|ATPE_ECODH	6	59.7	15.068	20836000	3994000	9979500	5615500		6504000	280630	2581200	629900	2062700	3245400	25470000	5555100	36631000	10360000	9437200	2155100	9446600	4033100	2089500	2154400	8264500	5247600	6061900	4095300	10685000	7414500	6810700	5377800	8282100	3629500	15046000	8325700	3114500	1697000	5608600	4021000	13879000	4997500	7	4	18	7
P0AEZ3	Septum site-determining protein MinD	minD	sp|P0AEZ3|MIND_ECOLI Septum site-determining protein MinD OS=Escherichia coli (strain K12) OX=83333 GN=minD PE=1 SV=2	3	11.1	29.614	256120	87874	78657	76769			54636	24007				324950	316520	517630	631700	419100	551870	135290	128490	7281.4		47124	97693	12894		33307	54167	18086	24801		12726					16017	25187		29452	3	3	2	0
P0AGD7	Signal recognition particle protein	ffh	sp|P0AGD7|SRP54_ECOLI Signal recognition particle protein OS=Escherichia coli (strain K12) OX=83333 GN=ffh PE=1 SV=1	25	71.1	49.787	3431700	1207000	2118700	1499700	119430	743490	342210	661710	607990	516260	522800	8261800	5789500	7718400	4325900	5224900	4455800	4572200	3834500	587450	398610	1107600	901990	913160	1234300	927680	855760	1699400	1052600	571160	287560	469020	562660	409400	534340	937590	510630	1604300	812440	18	20	19	19
P0ADK0	Uncharacterized protein YiaF	yiaF	sp|P0ADK0|YIAF_ECOLI Uncharacterized protein YiaF OS=Escherichia coli (strain K12) OX=83333 GN=yiaF PE=4 SV=2	11	54.2	25.663	21640000	8442000	19438000	19929000	200060	15515000	9197400	16589000	13211000	3678300	3808400	65482000	49203000	49186000	28618000	21708000	18231000	20279000	16489000	3757700	4266900	11593000	10819000	7603300	5796300	12877000	12360000	24526000	20745000	17332000	9299900	18542000	23386000	17529000	15364000	19217000	16183000	31181000	17232000	10	10	17	13
P37759	dTDP-glucose 4,6-dehydratase 1	rfbB	sp|P37759|RMLB1_ECOLI dTDP-glucose 4,6-dehydratase 1 OS=Escherichia coli (strain K12) OX=83333 GN=rfbB PE=3 SV=2	23	65.4	40.558	3682600	1543600	1595700	1876000	43963	831290	313730	239870	229020	92993	92269	12137000	7441900	8559800	3948400	6268600	5431900	5441300	4073100	258250	146420	1070500	720110	420740	442080	560700	379540	541300	247410	959000	684400	173170	169500	186320	118940	199030	129720	768590	541360	18	12	9	10
P0A6Z1;C4ZXA1;B1XB01	Chaperone protein HscA	hscA	sp|P0A6Z1|HSCA_ECOLI Chaperone protein HscA OS=Escherichia coli (strain K12) OX=83333 GN=hscA PE=1 SV=1;sp|C4ZXA1|HSCA_ECOBW Chaperone protein HscA OS=Escherichia coli (strain K12 / MC4100 / BW2952) OX=595496 GN=hscA PE=3 SV=1;sp|B1XB01|HSCA_ECODH Chaperon	20	41.4	65.652	4986200	4363100	6854500	5266500	79178	88588	11722	366560	24259		12673	3288100	1891100	3501500	2040500	2569000	1825400	2753400	1826700	2189400	2730600	2001900	997680	16987000	220520	621020	289100	84244	17709	357440	292700		3641.9	7647.1	19820	947770	18153	854980	304230	6	13	12	11
P30744;P42630	L-serine dehydratase 2	sdaB	sp|P30744|SDHM_ECOLI L-serine dehydratase 2 OS=Escherichia coli (strain K12) OX=83333 GN=sdaB PE=2 SV=2	13	34.1	48.752	2288800	787760	1449200	965730	145990	768680	101090	372290	277170	78731	113070	10680000	6235200	13275000	10046000	4756900	4319700	2483000	3205100	376730	607940	1140600	1241800	381820	345590	599540	511000	583320	352850	804800	605900	261170	291220	502970	148720	473080	466610	758360	353150	8	9	6	5
P0A7A9	Inorganic pyrophosphatase	ppa	sp|P0A7A9|IPYR_ECOLI Inorganic pyrophosphatase OS=Escherichia coli (strain K12) OX=83333 GN=ppa PE=1 SV=2	11	50	19.703	31146000	5720900	7933300	9952100	2061900	3889000	1658100	1312800	1870300	1014200	951930	75631000	31493000	51599000	35272000	16573000	24648000	13088000	10453000	973960	1154700	5523600	6026400	3641300	1477500	2261200	3074800	1470400	1562900	6630000	6086000	3462600	1599000	1857700	1997500	1467600	1931000	2008800	1758900	11	5	7	6
P31979	NADH-quinone oxidoreductase subunit F	nuoF	sp|P31979|NUOF_ECOLI NADH-quinone oxidoreductase subunit F OS=Escherichia coli (strain K12) OX=83333 GN=nuoF PE=1 SV=3	20	58.7	49.292	3418700	1664100	2409500	3102700	42265	1034000	607220	937010	709700	417090	314340	7435800	4242700	5054700	2380600	4604600	3216200	5934800	3132400	455440	416910	1122200	758670	1366500	1094700	10485000	598000	11455000	1000300	2312400	6462300	1344900	1094600	962340	459780	841760	427770	18761000	18235000	15	15	13	9
P0ADE8;C5A0H0;B1XEI5	tRNA-modifying protein YgfZ	ygfZ	sp|P0ADE8|YGFZ_ECOLI tRNA-modifying protein YgfZ OS=Escherichia coli (strain K12) OX=83333 GN=ygfZ PE=1 SV=2;sp|C5A0H0|YGFZ_ECOBW tRNA-modifying protein YgfZ OS=Escherichia coli (strain K12 / MC4100 / BW2952) OX=595496 GN=ygfZ PE=3 SV=1;sp|B1XEI5|YGFZ_ECOD	16	61.3	36.094	2024800	915940	743120	1065900	45303	94101	101240	59476	23393	15240		6001300	4179800	6006300	2713500	4382600	3572700	3165800	1950100	156410	178830	617770	468020	258620	177740	528390	237640	235150	27752	346290	390800	37765		27216	67981	34764	64709	195760	207280	11	12	9	7
P60472	Ditrans,polycis-undecaprenyl-diphosphate synthase ((2E,6E)-farnesyl-diphosphate specific)	ispU	sp|P60472|UPPS_ECOLI Ditrans,polycis-undecaprenyl-diphosphate synthase ((2E,6E)-farnesyl-diphosphate specific) OS=Escherichia coli (strain K12) OX=83333 GN=ispU PE=1 SV=1	4	20.9	28.444						496610	134090	40655	42845	54344	139880	135820	86913	331790		399900	97407	352320								159730	319050	512350	282170	838400		83876	172310	74770	229730	96002	168860	764750	408520	0	0	0	0
P68398	tRNA-specific adenosine deaminase	tadA	sp|P68398|TADA_ECOLI tRNA-specific adenosine deaminase OS=Escherichia coli (strain K12) OX=83333 GN=tadA PE=1 SV=2	2	12	18.717	27277											16430			60833		29838	13631	18262			2863.5	5781.1				2645.4													0	0	0	0
P0ADT5	Putative acid--amine ligase YgiC	ygiC	sp|P0ADT5|YGIC_ECOLI Putative acid--amine ligase YgiC OS=Escherichia coli (strain K12) OX=83333 GN=ygiC PE=1 SV=1	7	19.2	45.025	158150	23484	65786	14757		28700		12097	35677			803910	764630	807170	405600	445770	280320	254320	194810		19556	11622	22026	32191		28459		19561		92148	25765	35903	33992	44003			14733			0	0	2	0
Q46829	6-phospho-beta-glucosidase BglA	bglA	sp|Q46829|BGLA_ECOLI 6-phospho-beta-glucosidase BglA OS=Escherichia coli (strain K12) OX=83333 GN=bglA PE=1 SV=2	12	26.7	55.36	419970	9802.6	13549	6607.2	33022		66349	13791	4344.5		16289	2118500	2014300	1462400	778370	1605600	1644100	1593300	400940	10268	10708	11096	7225.5	374920		80709	6097.9	45298	2651	328060	199070	16776	149630		113030			72762	65226	2	3	2	4
P69797	PTS system mannose-specific EIIAB component;Mannose-specific phosphotransferase enzyme IIA component;Mannose-specific phosphotransferase enzyme IIB component	manX	sp|P69797|PTNAB_ECOLI PTS system mannose-specific EIIAB component OS=Escherichia coli (strain K12) OX=83333 GN=manX PE=1 SV=2	19	66.3	35.047	4638800	3644000	6715800	2516300	88476	4232300	2079700	2955600	2655400	1706700	2014600	27665000	17656000	20981000	11686000	6289200	5789700	6601800	5141200	4051000	2380500	2945400	1575800	2014400	1297400	3610200	3312000	5566600	3977500	7131900	5757300	6919200	7780400	7649100	6370800	3839100	3004300	12414000	9845500	11	10	14	4
P32144	Uncharacterized HTH-type transcriptional regulator YihW	yihW	sp|P32144|YIHW_ECOLI Uncharacterized HTH-type transcriptional regulator YihW OS=Escherichia coli (strain K12) OX=83333 GN=yihW PE=4 SV=2	6	23	28.507	12556		4394.7		24629							121960	48213	83164	162410	58201	76323	33920	68492	4678.3	3733.3			18396	31173		349720			126410	107810									0	0	0	0
P15254	Phosphoribosylformylglycinamidine synthase	purL	sp|P15254|PUR4_ECOLI Phosphoribosylformylglycinamidine synthase OS=Escherichia coli (strain K12) OX=83333 GN=purL PE=1 SV=3	10	10.3	141.4	942790	1744700	1264300	1326900	52317	3897.2	84579	239910	899.53	490.52	490.64	572420	532790	466550	98400	259970	104420	259410	199470	540690	526970	733520	438960	951510	257650	6504.7	79352	57387	64349	31398	45109	260610	1762	241970	111140	997.25	599.09	74077	1147.1	3	1	6	7
P0A725;C4ZRJ1;B1XC73	UDP-3-O-[3-hydroxymyristoyl] N-acetylglucosamine deacetylase	lpxC	sp|P0A725|LPXC_ECOLI UDP-3-O-acyl-N-acetylglucosamine deacetylase OS=Escherichia coli (strain K12) OX=83333 GN=lpxC PE=1 SV=1;sp|C4ZRJ1|LPXC_ECOBW UDP-3-O-acyl-N-acetylglucosamine deacetylase OS=Escherichia coli (strain K12 / MC4100 / BW2952) OX=595496 GN=	4	12.1	33.956	51730			15487	17439		14248	10245		10235	31740	188620	975270	983640	767990	854050	825900	97759	157830	14484		14408					18032	15580	10172	360350	374850							41414	60390	0	0	0	0
P56258;C4ZZ60;B1XAG4	TDP-N-acetylfucosamine:lipid II N-acetylfucosaminyltransferase	wecF	sp|P56258|WECF_ECOLI TDP-N-acetylfucosamine:lipid II N-acetylfucosaminyltransferase OS=Escherichia coli (strain K12) OX=83333 GN=wecF PE=1 SV=2;sp|C4ZZ60|WECF_ECOBW TDP-N-acetylfucosamine:lipid II N-acetylfucosaminyltransferase OS=Escherichia coli (strain	11	37	40.639	1020700	331570	412110	335620	81715	422240	46982	284540	279220	70496	70734	2492700	2193600	1707100	1210800	990220	991970	851490	694530	127240	176760	219960	282050	383480	280040	453350	366310	652410	584590	366930	248130	209670	248640	275880	254470	476330	419360	512180	344340	5	5	7	6
P21888;C4ZUX4;B1XGC4	Cysteine--tRNA ligase	cysS	sp|P21888|SYC_ECOLI Cysteine--tRNA ligase OS=Escherichia coli (strain K12) OX=83333 GN=cysS PE=1 SV=2;sp|C4ZUX4|SYC_ECOBW Cysteine--tRNA ligase OS=Escherichia coli (strain K12 / MC4100 / BW2952) OX=595496 GN=cysS PE=3 SV=1;sp|B1XGC4|SYC_ECODH Cysteine--tRN	20	45.1	52.202	2363400	666020	848590	624660	104030	182680	94534	179320	105070	16130	77257	5646100	3914200	5362900	4041200	3867500	3434000	3111600	2128300	107140	179210	318520	424710	816030	702800	334620	265050	292050	107450	586430	710110	195880	118980	128950	166520	195410	204590	416800	150370	12	10	13	6
P21645	UDP-3-O-(3-hydroxymyristoyl)glucosamine N-acyltransferase	lpxD	sp|P21645|LPXD_ECOLI UDP-3-O-(3-hydroxymyristoyl)glucosamine N-acyltransferase OS=Escherichia coli (strain K12) OX=83333 GN=lpxD PE=1 SV=2	7	25.5	36.038	760500	758970	2665800	2886400	47963	213660	353780	512690	379530	242970	148130	7577600	9077200	7032600	3475400	9396200	6663900	8698500	4928800	395880	656530	1703300	789740	1177700	1039200	502630	97036	1011300	750580	282080	29216	514360	718980	520990		526090	309480	1009000	896260	0	1	2	3
P0AAF6	Arginine transport ATP-binding protein ArtP	artP	sp|P0AAF6|ARTP_ECOLI Arginine transport ATP-binding protein ArtP OS=Escherichia coli (strain K12) OX=83333 GN=artP PE=1 SV=1	7	52.9	27.022	6609700	2382000	2822500	2342800		4656000	1150900	1298600	3325400	981950	890090	10904000	5042500	8066600	2553300	4598900	2072000	3947200	2246100	587550	642280	1493000	936460	2681500	1411800	2327100	1394700	3136800	2441900	3361700	2608200	4802100	3023900	1897800	1606900	2402700	1885400	5193400	2565900	2	3	2	1
P04951;C4ZQ44;B1X8M2	3-deoxy-manno-octulosonate cytidylyltransferase	kdsB	sp|P04951|KDSB_ECOLI 3-deoxy-manno-octulosonate cytidylyltransferase OS=Escherichia coli (strain K12) OX=83333 GN=kdsB PE=1 SV=2;sp|C4ZQ44|KDSB_ECOBW 3-deoxy-manno-octulosonate cytidylyltransferase OS=Escherichia coli (strain K12 / MC4100 / BW2952) OX=5954	9	43.5	27.614	1025100	260760	444230	411200			29911	18072	15649		20341	2587000	1556300	2676600	962560	2206000	1431400	1502700	1056000	16371	42559	250520	237050	103420	52070	172290	116270	15685		300470	262720	26833	47544		24790	72641		248360	30690	5	1	3	2
P31475	Uncharacterized HTH-type transcriptional regulator YieP	yieP	sp|P31475|YIEP_ECOLI Uncharacterized HTH-type transcriptional regulator YieP OS=Escherichia coli (strain K12) OX=83333 GN=yieP PE=4 SV=3	2	7.8	26.076		25405	42737	70079								338000	162660	136500	255400	217580	308090	83296	221770	24172		20264	25463				18884				12418									0	0	0	0
P0AB26	Uncharacterized lipoprotein YceB	yceB	sp|P0AB26|YCEB_ECOLI Uncharacterized lipoprotein YceB OS=Escherichia coli (strain K12) OX=83333 GN=yceB PE=1 SV=1	4	33.9	20.5	289290	517720	1035000	1623600		935760	436050	593590	293690		134860	3014500	3462000	2232800	880250	1587500	656190	1200600	1041400	47625	164570	624530	591430	575710	377690	780470	437920	1737300	1175000	1283800	679650	1041700	1117300	792170	646360	1281200	423090	2528600	1766000	0	7	8	2
P0A6K6;C4ZT65;B1XFJ3	Phosphopentomutase	deoB	sp|P0A6K6|DEOB_ECOLI Phosphopentomutase OS=Escherichia coli (strain K12) OX=83333 GN=deoB PE=1 SV=1;sp|C4ZT65|DEOB_ECOBW Phosphopentomutase OS=Escherichia coli (strain K12 / MC4100 / BW2952) OX=595496 GN=deoB PE=3 SV=1;sp|B1XFJ3|DEOB_ECODH Phosphopentomuta	18	54.5	44.369	5498300	1720200	1725900	1475300	36637	301520	88412	296520	164500	170200	53416	10474000	7185800	7493900	3812900	6909200	6041500	4382100	4192700	286390	324500	964720	1195900	392770	273040	506050	352330	241180	158900	945580	913080	59411	72368		114550	201580	245030	560690	585930	17	12	14	9
P22333;C4ZY85;B1XF88	Adenosine deaminase	add	sp|P22333|ADD_ECOLI Adenosine deaminase OS=Escherichia coli (strain K12) OX=83333 GN=add PE=3 SV=2;sp|C4ZY85|ADD_ECOBW Adenosine deaminase OS=Escherichia coli (strain K12 / MC4100 / BW2952) OX=595496 GN=add PE=3 SV=1;sp|B1XF88|ADD_ECODH Adenosine deaminase	9	46.8	36.397	972480	223950	288340	494200		37404		29033				3976000	2343100	3729100	658590	2085700	2044300	1337600	625110	12172		248990	85748			224530	55760			137740	185300		55317			59973	64634	239500	56673	2	1	2	2
P0A705;C4ZSQ9;B1XGY0	Translation initiation factor IF-2	infB	sp|P0A705|IF2_ECOLI Translation initiation factor IF-2 OS=Escherichia coli (strain K12) OX=83333 GN=infB PE=1 SV=1;sp|C4ZSQ9|IF2_ECOBW Translation initiation factor IF-2 OS=Escherichia coli (strain K12 / MC4100 / BW2952) OX=595496 GN=infB PE=3 SV=1;sp|B1XG	57	67.9	97.349	7484200	2745200	6044300	5630600	362000	2809500	1133200	2004400	1994700	1010600	910510	23777000	16922000	21746000	12905000	15064000	13317000	12304000	10022000	1979200	2037000	3793000	3249900	2852400	2582400	3046200	2499800	4196600	2937300	2658400	1567000	1817300	1932700	1864200	1394000	1976800	1554100	2987200	1262500	44	42	57	62
P18335	Acetylornithine/succinyldiaminopimelate aminotransferase	argD	sp|P18335|ARGD_ECOLI Acetylornithine/succinyldiaminopimelate aminotransferase OS=Escherichia coli (strain K12) OX=83333 GN=argD PE=1 SV=4	1	2.2	43.766	85775	15294	16562	24897								91147	64056	38806	60819	36468	68656	28370	49004	14206	24817			50603	24408					20970										0	0	0	0
P0C960;C4ZTN4;B1XAN4	Endo-type membrane-bound lytic murein transglycosylase A	emtA	sp|P0C960|EMTA_ECOLI Endo-type membrane-bound lytic murein transglycosylase A OS=Escherichia coli (strain K12) OX=83333 GN=emtA PE=1 SV=1;sp|C4ZTN4|EMTA_ECOBW Endo-type membrane-bound lytic murein transglycosylase A OS=Escherichia coli (strain K12 / MC4100	5	37.9	22.226	489940	225900	425120	396600		266910	264550	778700	451070	121240	103460	1322800	1107600	912290	572990	1015300	463650	366600	601920		178070	298050	28679	181860	216810	467310	301460	865410	1094400	88638	84602	505230	441600	385190	328300	565830	352840	1109300	881620	0	2	0	0
P64429	Uncharacterized protein YpfJ	ypfJ	sp|P64429|YPFJ_ECOLI Uncharacterized protein YpfJ OS=Escherichia coli (strain K12) OX=83333 GN=ypfJ PE=4 SV=1	5	23.3	31.46	169180	34063	104240	92028			34994	26466	23757	37367	16003	809060	514620	347900	388930	164700	277760	236050	220510	19621	21800	57414	72308	42971	28484	34978	41240	172370	26117	78137	48454	99095	102760	56152	47728	27029	29301	80064	78191	3	2	2	3
P0ADA5	Uncharacterized lipoprotein YajG	yajG	sp|P0ADA5|YAJG_ECOLI Uncharacterized lipoprotein YajG OS=Escherichia coli (strain K12) OX=83333 GN=yajG PE=3 SV=1	7	59.9	20.95	24686000	12390000	10543000	13383000	104880	18777000	14907000	8696000	6934700	3329900	3834800	37215000	33225000	31859000	13859000	17062000	11586000	19182000	13457000	4801500	4423000	7236700	6465600	10070000	8074900	9862600	7691800	16743000	15079000	18930000	13486000	16677000	15633000	10972000	10482000	10649000	10746000	26582000	14936000	8	15	27	33
P0AC53	Glucose-6-phosphate 1-dehydrogenase;Extracellular death factor	zwf	sp|P0AC53|G6PD_ECOLI Glucose-6-phosphate 1-dehydrogenase OS=Escherichia coli (strain K12) OX=83333 GN=zwf PE=1 SV=1	25	59.3	55.704	1190600	486010	617350	646630	78746	197470	105830	334120	182240	318210	216440	4060800	3678000	3836600	1809900	3014500	2355900	2327900	1317100	177050	274210	413830	282730	270880	139530	141000	81136	224380	224090	168980	112370	82100	34560	26596	13896	197390	232810	380590	101350	8	12	10	17
P0AE22	Class B acid phosphatase	aphA	sp|P0AE22|APHA_ECOLI Class B acid phosphatase OS=Escherichia coli (strain K12) OX=83333 GN=aphA PE=1 SV=1	4	23.6	26.103			24757	46050								544660	160300	679370	314680	57817	88329	40004	69396											78293	13074000									0	0	0	0
P62517	Glucans biosynthesis glucosyltransferase H	mdoH	sp|P62517|OPGH_ECOLI Glucans biosynthesis glucosyltransferase H OS=Escherichia coli (strain K12) OX=83333 GN=mdoH PE=1 SV=1	4	5	96.936	13811	7630.1	3702.8	3750.3	24434	97312	98526	3360.6	1711.4	2197	3842	20971	17045	2586.9	7951.8	9798.6	11573	6167.1	12560	2277.9		1313	1022.9	1915.9		2025	3170	10739	9616.9		4914.3	174370	166070	2951.1	3066	2128.4	5072.6	9152	150030	3	1	1	1
P07649;C4ZVL1;B1X929	tRNA pseudouridine synthase A	truA	sp|P07649|TRUA_ECOLI tRNA pseudouridine synthase A OS=Escherichia coli (strain K12) OX=83333 GN=truA PE=1 SV=1;sp|C4ZVL1|TRUA_ECOBW tRNA pseudouridine synthase A OS=Escherichia coli (strain K12 / MC4100 / BW2952) OX=595496 GN=truA PE=3 SV=1;sp|B1X929|TRUA_	4	12.6	30.399	2283700	866010	602940	804620				440310	470740	109420	55488	1350800	973820	2820400	1696300	1579400	1348200	2052600	767160	8641.9		1192500	1055100			299870	204690	625200	194580			667240	322950	582460	354490	334350	411950	375860		0	0	0	0
P39451	Alcohol dehydrogenase, propanol-preferring	adhP	sp|P39451|ADHP_ECOLI Alcohol dehydrogenase, propanol-preferring OS=Escherichia coli (strain K12) OX=83333 GN=adhP PE=1 SV=1	2	6.8	35.379	36252	8311	10168	4077.8	7944.6							322340	120410	130210	138070	69981	101570	51045	57588	7629.7		1623.1			31818	5951.7		3367.2		5095.9										0	0	0	0
P31466	Adenine permease AdeP	adeP	sp|P31466|ADEP_ECOLI Adenine permease AdeP OS=Escherichia coli (strain K12) OX=83333 GN=adeP PE=1 SV=2	2	12.1	46.865	4555.9			3050.5		4232.7	6367.3	5824.7	883.78	5997.4	3451.8							4113.3								1604.1	498.17	13264	8666.4	14682	10814	936270	412190	2055.7	1677.9	3583	1979.9	18654	16020	0	0	0	0
P0A763;C4ZX93;B1XAZ3	Nucleoside diphosphate kinase	ndk	sp|P0A763|NDK_ECOLI Nucleoside diphosphate kinase OS=Escherichia coli (strain K12) OX=83333 GN=ndk PE=1 SV=2;sp|C4ZX93|NDK_ECOBW Nucleoside diphosphate kinase OS=Escherichia coli (strain K12 / MC4100 / BW2952) OX=595496 GN=ndk PE=3 SV=1;sp|B1XAZ3|NDK_ECODH	8	65.7	15.463	8871800	3011400	3192100	3414700	167590	997290	642240	471480	430010	107160	131670	16028000	11521000	15883000	9175800	10173000	9604000	6097500	5058500	440420	68799	2038200	2055800	175580	1219600	997310	927080	419260	189180	2729800	2234400	68746	213180	126350	231300	394600	306610	791470	645080	8	7	9	5
P0AAG5	Multidrug resistance-like ATP-binding protein MdlB	mdlB	sp|P0AAG5|MDLB_ECOLI Multidrug resistance-like ATP-binding protein MdlB OS=Escherichia coli (strain K12) OX=83333 GN=mdlB PE=1 SV=1	4	7.8	65.222	3119900		738050	1594000	57750	2780600	1417000	1010200	951310	434650	13581	94296	1412200	958720	1629800	1218700	40838	475000	29280	1192200	1367200	1012900		1079300	1291600	806010	1274500	1146000	1550100	1111000	58798	1164400	2299900	1109000	1801400	1181000		1359500	616670	0	0	1	3
P0ADU5	Protein YgiW	ygiW	sp|P0ADU5|YGIW_ECOLI Protein YgiW OS=Escherichia coli (strain K12) OX=83333 GN=ygiW PE=1 SV=1	4	33.1	14.011	3932300	297800	793990	185830		242560		70456				4504000	459910	4765500	3333900	1336100	667250	436250		33709		164330	91768		171870	286620	188120			82887			97544			53215		58851		2	0	0	0
P0A6N8;B1X869	Elongation factor P-like protein	yeiP	sp|P0A6N8|EFPL_ECOLI Elongation factor P-like protein OS=Escherichia coli (strain K12) OX=83333 GN=yeiP PE=1 SV=1;sp|B1X869|EFPL_ECODH Elongation factor P-like protein OS=Escherichia coli (strain K12 / DH10B) OX=316385 GN=yeiP PE=3 SV=1	4	28.9	21.532	3908900	1579300	1539100	581890	19446	220810	133590	77204		97134		7407700	2759500	8051700	3996400	3566700	3758300	2886100	2721800	96369	82299	689150	808230	201700	94252	507430	471190	143360	78738	508320	311850	63827		78371		197320	127610	96644	116270	7	1	4	1
P76658;C4ZQW9;B1XG57	Bifunctional protein HldE;D-beta-D-heptose 7-phosphate kinase;D-beta-D-heptose 1-phosphate adenylyltransferase	hldE	sp|P76658|HLDE_ECOLI Bifunctional protein HldE OS=Escherichia coli (strain K12) OX=83333 GN=hldE PE=1 SV=1;sp|C4ZQW9|HLDE_ECOBW Bifunctional protein HldE OS=Escherichia coli (strain K12 / MC4100 / BW2952) OX=595496 GN=hldE PE=3 SV=1;sp|B1XG57|HLDE_ECODH Bi	17	44.7	51.05	546290	378450	578740	614870		28642	30952	92592	26883	4928.1	12253	1765700	1736300	2044900	1230000	1673000	1473900	959280	1057100	55632	8282.6	268850	141950	62874	79811	117180	85711	59338	44019	163440	126030	18515	19223	18892	21353	37651	7978.5	153590	34217	2	6	5	6
P0AB89	Adenylosuccinate lyase	purB	sp|P0AB89|PUR8_ECOLI Adenylosuccinate lyase OS=Escherichia coli (strain K12) OX=83333 GN=purB PE=1 SV=1	20	48.5	51.542	1159300	403550	942830	1076500	192570	91901	5860.6	114700	5477.7	49406	3265.1	5381800	4148000	3959300	2830500	3136200	2923800	1490600	1392600	148580	120810	531100	446100	206680	193310	489820	123820	286310	94513	348140	169380		69204	7559.2		87677	102870	436680	55110	3	3	3	7
P0ABB0;C4ZZ12;B1X9W2	ATP synthase subunit alpha	atpA	sp|P0ABB0|ATPA_ECOLI ATP synthase subunit alpha OS=Escherichia coli (strain K12) OX=83333 GN=atpA PE=1 SV=1;sp|C4ZZ12|ATPA_ECOBW ATP synthase subunit alpha OS=Escherichia coli (strain K12 / MC4100 / BW2952) OX=595496 GN=atpA PE=3 SV=1;sp|B1X9W2|ATPA_ECODH	33	74.1	55.221	49360000	21870000	68249000	66607000	3034300	58003000	30881000	61831000	56381000	25437000	25954000	127570000	96935000	115740000	61853000	87535000	69363000	100090000	80830000	20259000	20099000	38493000	30719000	53833000	49706000	53610000	36208000	80213000	65407000	82955000	64241000	78202000	69945000	64589000	50002000	64444000	55849000	116160000	76528000	53	50	85	85
P52647	Probable pyruvate-flavodoxin oxidoreductase	ydbK	sp|P52647|NIFJ_ECOLI Probable pyruvate-flavodoxin oxidoreductase OS=Escherichia coli (strain K12) OX=83333 GN=ydbK PE=3 SV=2	9	9	128.82	46528	10469	34755	29459		14922		52983	20125		10243	89264	46663	230410	83850	126880	49003	49583	52981	66499	78500	40461	80354	17011	20285	38531	48528	11699		31022		47468		46009	54735	32639	37729	15132		0	0	0	0
P76113	NADPH-dependent curcumin reductase	curA	sp|P76113|CURA_ECOLI NADPH-dependent curcumin reductase OS=Escherichia coli (strain K12) OX=83333 GN=curA PE=1 SV=3	3	10.7	37.609	136230	33881	78481	60078								742740	585190	564150	183180	489080	309340	552070	187750			40534	16577					26968												0	0	1	0
P05852;C4ZQY1;B1XG69	tRNA N6-adenosine threonylcarbamoyltransferase	tsaD	sp|P05852|TSAD_ECOLI tRNA N6-adenosine threonylcarbamoyltransferase OS=Escherichia coli (strain K12) OX=83333 GN=tsaD PE=1 SV=2;sp|C4ZQY1|TSAD_ECOBW tRNA N6-adenosine threonylcarbamoyltransferase OS=Escherichia coli (strain K12 / MC4100 / BW2952) OX=595496	4	14.2	36.008	30897	12189	16466	47435	7597	52008	7189	38057	11860	20473	23936	335800	228380	303720	223250	195420	204950	155030	52403			21084	18840	25240	11212	9757.9	20791	72184	44134	180730	29911	20293	41143	25658	66678	39659		9494.9		0	0	0	1
P0AEC5	Signal transduction histidine-protein kinase BarA	barA	sp|P0AEC5|BARA_ECOLI Signal transduction histidine-protein kinase BarA OS=Escherichia coli (strain K12) OX=83333 GN=barA PE=1 SV=1	6	7.5	102.45	810680	9335.6	11205	2012.7		972.41	3565.7	107830	129860	21120	28349	335420	311220	283450	129580	198720	173850	188720	13305			9211.6		2807.5		64049	23647	90503	42245	3505	7401.6	1036.2		2656.4	1603	110190	110690	97912	1067.2	1	2	1	2
P0A9L8	Pyrroline-5-carboxylate reductase	proC	sp|P0A9L8|P5CR_ECOLI Pyrroline-5-carboxylate reductase OS=Escherichia coli (strain K12) OX=83333 GN=proC PE=1 SV=1	6	21.9	28.145	1381900	261560	518610	887770		179380	60356	46181	68498	33346	59561	2612300	1801700	2139200	1777800	1192100	1876200	1613800	2210100	120660	154220	289340	399460	111810	392730	137440	225260	276250	347100	384370	306000	103690	115150	318190	124990	98364	86861	368620	300100	5	4	9	8
P0A7E5;C4ZZT3;B1XDJ0	CTP synthase	pyrG	sp|P0A7E5|PYRG_ECOLI CTP synthase OS=Escherichia coli (strain K12) OX=83333 GN=pyrG PE=1 SV=2;sp|C4ZZT3|PYRG_ECOBW CTP synthase OS=Escherichia coli (strain K12 / MC4100 / BW2952) OX=595496 GN=pyrG PE=3 SV=1;sp|B1XDJ0|PYRG_ECODH CTP synthase OS=Escherichia	29	60.6	60.373	9795100	3157000	3049400	3362600	1013600	1887500	892800	557300	533870	411280	527410	17436000	12868000	12534000	8033800	11163000	10629000	10653000	9441700	1319700	1183000	1995500	1890700	2019400	2002800	1281500	873820	989500	818500	3243100	2204800	578950	374320	402010	187920	554200	494680	1241800	873860	41	20	24	20
P69805	Mannose permease IID component	manZ	sp|P69805|PTND_ECOLI PTS system mannose-specific EIID component OS=Escherichia coli (strain K12) OX=83333 GN=manZ PE=1 SV=2	11	39.2	30.955	3220900	923750	1644800	1138000	75371	1959100	1583400	1159600	880180	924990	438930	9156400	6296000	5652800	2811200	1489800	1388300	2415100	1368500	1310600	947500	1248200	733470	1347500	1141600	1734200	1231400	2355900	1141000	3270900	2258800	3042200	2772500	2444000	1583400	1565500	904110	3971000	1964200	8	7	8	4
P64606	Probable phospholipid ABC transporter permease protein MlaE	mlaE	sp|P64606|MLAE_ECOLI Probable phospholipid ABC transporter permease protein MlaE OS=Escherichia coli (strain K12) OX=83333 GN=mlaE PE=1 SV=1	7	34.2	27.863	1035700	544220	2189000	1488900		1725600	588980	1186600	1027400	399620	660430	4799000	3418100	3901600	2532500	2505100	1379600	3136400	1778400	981000	753950	1162300	1081200	1719500	1730000	1663800	1416000	1990700	1732000	907860	594130	3059800	2877700	1272100	1212500	1663800	962840	4254000	2417200	1	1	5	3
P0AEZ9	Molybdenum cofactor biosynthesis protein B	moaB	sp|P0AEZ9|MOAB_ECOLI Molybdenum cofactor biosynthesis protein B OS=Escherichia coli (strain K12) OX=83333 GN=moaB PE=1 SV=2	11	59.4	18.665	730870	247010	539320	529540	5384.9	613530		43348	223450	10391	8874.9	3565400	1868500	1912200	1155200	1621700	1703300	1866300	725330	168170	86996	148880	135670	418560	365640	181550	38259	66811	24447	237850	58506	986010	774490	884040	507320	20044	21955	311760	27275	2	2	3	2
P23894;C4ZZI6;B1XH97	Protease HtpX	htpX	sp|P23894|HTPX_ECOLI Protease HtpX OS=Escherichia coli (strain K12) OX=83333 GN=htpX PE=1 SV=1;sp|C4ZZI6|HTPX_ECOBW Protease HtpX OS=Escherichia coli (strain K12 / MC4100 / BW2952) OX=595496 GN=htpX PE=3 SV=1;sp|B1XH97|HTPX_ECODH Protease HtpX OS=Escherich	5	22.5	31.923	3390600	1461900	4199400	4543300	1915.5	480440	2001000	3216100	3350500	819480	388010	13286000	9100300	10580000	6156500	6408600	4451400	8107100	6300100	2080400	1379000	1475600	1091900	4543700	3390900	2898200	2070400	2618800	3826000	8987100	2728400	4912400	5912200	5065700	1032600	3547700	1152100	6363700	3075200	4	2	11	4
P00448	Superoxide dismutase [Mn]	sodA	sp|P00448|SODM_ECOLI Superoxide dismutase [Mn] OS=Escherichia coli (strain K12) OX=83333 GN=sodA PE=1 SV=2	11	63.6	23.097	26977000	8370700	7573200	8356800	694710	5210800	1480000	2010600	674340	1242700	645690	58327000	37189000	56860000	23482000	29987000	19990000	17715000	9928800	3267000	2570200	4792800	4521800	2539100	1927300	4159800	2198200	1868300	1125800	6053600	4175200	1518000	611440	1219900	1255300	1745900	854450	2747700	1549500	20	8	9	3
P77316	Uncharacterized zinc-type alcohol dehydrogenase-like protein YbdR	ybdR	sp|P77316|YBDR_ECOLI Uncharacterized zinc-type alcohol dehydrogenase-like protein YbdR OS=Escherichia coli (strain K12) OX=83333 GN=ybdR PE=3 SV=1	1	3.4	44.175												9328.1	18224	12745		10534	11465	5288.8																						0	0	0	0
P30748	Molybdopterin synthase sulfur carrier subunit	moaD	sp|P30748|MOAD_ECOLI Molybdopterin synthase sulfur carrier subunit OS=Escherichia coli (strain K12) OX=83333 GN=moaD PE=1 SV=2	1	25.9	8.7578	4592800	2653600	229200	446640								920580	657350	403310		460550						299130																		2	2	0	0
P0AES6	DNA gyrase subunit B	gyrB	sp|P0AES6|GYRB_ECOLI DNA gyrase subunit B OS=Escherichia coli (strain K12) OX=83333 GN=gyrB PE=1 SV=2	38	61.2	89.949	2621600	942390	2524500	2200200	279230	626550	278200	668360	575380	291710	175020	11715000	7915900	11338000	5134100	7547600	5375300	6641200	4526900	653140	585100	1475900	1149000	1148000	1018500	1085600	749070	1789700	1062700	595570	326370	330130	315610	321710	274610	637990	476850	1223900	719630	15	12	30	25
P0A8E1;C4ZS48;B1XA18	UPF0227 protein YcfP	ycfP	sp|P0A8E1|YCFP_ECOLI UPF0227 protein YcfP OS=Escherichia coli (strain K12) OX=83333 GN=ycfP PE=1 SV=1;sp|C4ZS48|YCFP_ECOBW UPF0227 protein YcfP OS=Escherichia coli (strain K12 / MC4100 / BW2952) OX=595496 GN=ycfP PE=3 SV=1;sp|B1XA18|YCFP_ECODH UPF0227 prot	6	47.2	21.226	792280	149710	209220	172230		68160	27781		52207			1757000	1263200	1798300	1056900	1451900	1539700	875290	689560	69889	74905	129070	201090	74098	61291	123200	84502	30825	44243	50454	21607							28453	36134	2	2	1	2
P32099;C4ZT68;B1XFJ6	Lipoate-protein ligase A	lplA	sp|P32099|LPLA_ECOLI Lipoate-protein ligase A OS=Escherichia coli (strain K12) OX=83333 GN=lplA PE=1 SV=3;sp|C4ZT68|LPLA_ECOBW Lipoate-protein ligase A OS=Escherichia coli (strain K12 / MC4100 / BW2952) OX=595496 GN=lplA PE=3 SV=1;sp|B1XFJ6|LPLA_ECODH Lipo	2	5.6	37.925				24155								78909	74351		118840	66883	31056	37284	31233			10871																		0	0	0	0
P60716;C4ZWB5	Lipoyl synthase	lipA	sp|P60716|LIPA_ECOLI Lipoyl synthase OS=Escherichia coli (strain K12) OX=83333 GN=lipA PE=1 SV=1;sp|C4ZWB5|LIPA_ECOBW Lipoyl synthase OS=Escherichia coli (strain K12 / MC4100 / BW2952) OX=595496 GN=lipA PE=3 SV=1	21	61.7	36.071	3454200	1806600	1579300	3541300	104180	32567000	17437000	4350000	2662000	8981800	9993100	8745500	5845300	5627100	4462200	6450700	5453100	7219400	4297600	189260	506050	1585700	1725200	956280	1594600	21886000	17213000	37438000	32980000	9076900	7450600	8546600	8725500	10724000	7175300	8783200	8217900	19844000	9550000	6	6	8	7
P76027	Oligopeptide transport ATP-binding protein OppD	oppD	sp|P76027|OPPD_ECOLI Oligopeptide transport ATP-binding protein OppD OS=Escherichia coli (strain K12) OX=83333 GN=oppD PE=1 SV=2	12	40.9	37.188	525070	448810	649570	586360	14186	131330	70950	198870	66439	44061	37898	2612100	2015500	2794300	1368700	2087300	1649200	3167700	1561500	250210	200220	363860	186120	994390	881120	878650	233790	411090	357410	63478	60573	76752	75965	61244	66312	85726	69930	694050	175420	0	0	3	3
P76272	Uncharacterized protein YebT	yebT	sp|P76272|YEBT_ECOLI Uncharacterized protein YebT OS=Escherichia coli (strain K12) OX=83333 GN=yebT PE=3 SV=2	1	1.6	94.969				5227					4037.1									4367.3					6517				3500.4	4814.7	7975.4					3779.4				7306.4		0	0	0	0
P00452	Ribonucleoside-diphosphate reductase 1 subunit alpha	nrdA	sp|P00452|RIR1_ECOLI Ribonucleoside-diphosphate reductase 1 subunit alpha OS=Escherichia coli (strain K12) OX=83333 GN=nrdA PE=1 SV=2	33	46.4	85.774	3207300	1166100	1634900	1624000	345760	720210	304850	216890	202090	309910	149600	10958000	8084800	7479000	5082300	6182700	5700600	6231900	4945300	595810	667550	860540	959220	1119900	811700	625720	426720	813700	601380	989590	731750	138010	186910	53688	47864	241610	131030	712420	445650	19	17	24	23
P0A8W5;C5A0L7;B1XFA8	UPF0301 protein YqgE	yqgE	sp|P0A8W5|YQGE_ECOLI UPF0301 protein YqgE OS=Escherichia coli (strain K12) OX=83333 GN=yqgE PE=1 SV=1;sp|C5A0L7|YQGE_ECOBW UPF0301 protein YqgE OS=Escherichia coli (strain K12 / MC4100 / BW2952) OX=595496 GN=yqgE PE=3 SV=1;sp|B1XFA8|YQGE_ECODH UPF0301 prot	2	9.6	20.686	224380	55182	9670	90301		11135						296580	251280	348160	228470	279570	372510	109380	178980		1858.5	52128	66527			24767	30382	3675.1		79932	52921			15252				19063	8306.7	2	1	4	1
P61316;C4ZQ17;B1X831	Outer-membrane lipoprotein carrier protein	lolA	sp|P61316|LOLA_ECOLI Outer-membrane lipoprotein carrier protein OS=Escherichia coli (strain K12) OX=83333 GN=lolA PE=1 SV=1;sp|C4ZQ17|LOLA_ECOBW Outer-membrane lipoprotein carrier protein OS=Escherichia coli (strain K12 / MC4100 / BW2952) OX=595496 GN=lolA	5	32.5	22.497			127360	106730				33238				985880	961130	1016100	1224400	714020	766930	322900	95732			81169	76202			42631	46551			46021	28279			24728						0	0	1	4
P06149	D-lactate dehydrogenase	dld	sp|P06149|DLD_ECOLI Quinone-dependent D-lactate dehydrogenase OS=Escherichia coli (strain K12) OX=83333 GN=dld PE=1 SV=3	21	36.4	64.612	627770	232920	469580	434910	85608	226890	98567	200250	211980	57139	46384	2227300	1428000	1699100	1419300	1030300	978680	799030	966590	82920	75284	207100	164800	311130	305550	173910	173080	702430	630290	211150	190630	339620	247710	260400	157860	208530	198680	546480	369100	10	5	12	3
P07639;C4ZUP4;B1X736	3-dehydroquinate synthase	aroB	sp|P07639|AROB_ECOLI 3-dehydroquinate synthase OS=Escherichia coli (strain K12) OX=83333 GN=aroB PE=1 SV=1;sp|C4ZUP4|AROB_ECOBW 3-dehydroquinate synthase OS=Escherichia coli (strain K12 / MC4100 / BW2952) OX=595496 GN=aroB PE=3 SV=1;sp|B1X736|AROB_ECODH 3-	8	32	38.881	139020	18478	88149	96571				79479			26388	1296100	540660	1205300	516160	705360	469430	1140000	351020	29955	51223	47230	46828	95870	86350	105000	22265			96690	103340	57824				90914		20572	6494.1	0	0	0	2
P27829	UDP-N-acetyl-D-mannosamine dehydrogenase	wecC	sp|P27829|WECC_ECOLI UDP-N-acetyl-D-mannosamine dehydrogenase OS=Escherichia coli (strain K12) OX=83333 GN=wecC PE=1 SV=4	11	38.8	45.838	194310	49536	331720	399670		28498		22113		53540		2410900	1775200	1321700	625570	990950	1042500	1338700	760310	56355	29214	135090	80041	97643	141280	84681	54260	28431	40540	248390	249250							118150	48085	1	0	1	2
P33602	NADH-quinone oxidoreductase subunit G	nuoG	sp|P33602|NUOG_ECOLI NADH-quinone oxidoreductase subunit G OS=Escherichia coli (strain K12) OX=83333 GN=nuoG PE=1 SV=4	28	35.2	100.3	885580	555900	925760	976660	123720	359080	204560	410230	285880	86859	42057	2977200	1927100	2363400	1339900	1286400	1255000	1904300	1249800	666500	455560	445730	258790	407180	194360	483080	276620	411510	279240	787250	412620	868470	494500	352490	259440	376950	192930	1043000	592170	8	5	11	13
P67603;C5A0H2;B1XEI7	UPF0267 protein YqfB	yqfB	sp|P67603|YQFB_ECOLI UPF0267 protein YqfB OS=Escherichia coli (strain K12) OX=83333 GN=yqfB PE=1 SV=1;sp|C5A0H2|YQFB_ECOBW UPF0267 protein YqfB OS=Escherichia coli (strain K12 / MC4100 / BW2952) OX=595496 GN=yqfB PE=3 SV=1;sp|B1XEI7|YQFB_ECODH UPF0267 prot	3	23.3	11.905	1216900	310040	253480	365350								602430	387240	680430	912160	872040	281550	138200	125230			99648	49061	89203			97188							38515						3	3	3	0
P0ABB4;C4ZZ10;B1X9W0	ATP synthase subunit beta	atpD	sp|P0ABB4|ATPB_ECOLI ATP synthase subunit beta OS=Escherichia coli (strain K12) OX=83333 GN=atpD PE=1 SV=2;sp|C4ZZ10|ATPB_ECOBW ATP synthase subunit beta OS=Escherichia coli (strain K12 / MC4100 / BW2952) OX=595496 GN=atpD PE=3 SV=1;sp|B1X9W0|ATPB_ECODH AT	33	90.2	50.325	55550000	29411000	74230000	76036000	1955200	58900000	41820000	74177000	67209000	26924000	23259000	119470000	97035000	119290000	60138000	83619000	62356000	99326000	75809000	17901000	15644000	39589000	32250000	45682000	42195000	57845000	33706000	90215000	68427000	79007000	55865000	87217000	85362000	80184000	51200000	72271000	64084000	129410000	83785000	68	86	116	95
P10408;C4ZRJ3;B1XC75	Protein translocase subunit SecA	secA	sp|P10408|SECA_ECOLI Protein translocase subunit SecA OS=Escherichia coli (strain K12) OX=83333 GN=secA PE=1 SV=2;sp|C4ZRJ3|SECA_ECOBW Protein translocase subunit SecA OS=Escherichia coli (strain K12 / MC4100 / BW2952) OX=595496 GN=secA PE=3 SV=1;sp|B1XC75	52	68	102.02	3532900	1270400	3125300	3953600	99871	697980	438210	860080	814620	281120	228590	17269000	11445000	14133000	7719000	8304800	7142500	6130600	4840000	1108100	954840	1441200	1253600	1361500	972690	1035300	609360	1579200	875990	967310	775680	1040500	590270	555550	444940	793010	473050	1251700	747010	26	27	60	44
P17443;C4ZRI5;B1XC67	UDP-N-acetylglucosamine--N-acetylmuramyl-(pentapeptide) pyrophosphoryl-undecaprenol N-acetylglucosamine transferase	murG	sp|P17443|MURG_ECOLI UDP-N-acetylglucosamine--N-acetylmuramyl-(pentapeptide) pyrophosphoryl-undecaprenol N-acetylglucosamine transferase OS=Escherichia coli (strain K12) OX=83333 GN=murG PE=1 SV=3;sp|C4ZRI5|MURG_ECOBW UDP-N-acetylglucosamine--N-acetylmuram	12	43.7	37.814	1211900	533310	636150	782140	47149	814410	426880	868440	640770	154590	221530	4037300	3568500	3198800	2392000	2306300	2328200	1755500	1361500	165610	305610	368240	430520	457750	327470	646250	604620	1308200	986920	1019600	752210	715840	1226800	771590	523830	927750	736710	1596600	770750	7	1	6	1
P0ADB7	Entericidin B	ecnB	sp|P0ADB7|ECNB_ECOLI Entericidin B OS=Escherichia coli (strain K12) OX=83333 GN=ecnB PE=3 SV=1	1	39.6	4.8095	28136000	14181000	8975600	12588000		10720000	11408000	9771700	10896000	5347700	2124800	22298000	17017000	17372000	18265000	9388200	11780000	15604000	17764000	1011800	1265900	7018800	7755800	8699000	9672300	5407000	4801800	29631000	33159000	12874000	9268400	7228400	8969800	7419900	5877700	7731800	8039300	23039000	21172000	2	2	3	1
P0ADC3	Lipoprotein-releasing system transmembrane protein LolC	lolC	sp|P0ADC3|LOLC_ECOLI Lipoprotein-releasing system transmembrane protein LolC OS=Escherichia coli (strain K12) OX=83333 GN=lolC PE=1 SV=1	7	31.8	43.263	658600	211570	590300	613300		441220	374940	417610	281490	253270	183650	1971500	1962400	2151200	958480	1268000	817030	1340200	1478900	184600	242440	318770	319230	295030	249170	468690	140100	871810	556660	345360	433870	679550	276820	432820	326930	391900	251840	997610	665760	0	0	3	3
P0A7A2;C4ZT77;B1XFK5	Probable phosphoglycerate mutase GpmB	gpmB	sp|P0A7A2|GPMB_ECOLI Probable phosphoglycerate mutase GpmB OS=Escherichia coli (strain K12) OX=83333 GN=gpmB PE=3 SV=1;sp|C4ZT77|GPMB_ECOBW Probable phosphoglycerate mutase GpmB OS=Escherichia coli (strain K12 / MC4100 / BW2952) OX=595496 GN=gpmB PE=3 SV=1	9	37.2	24.065	603760	190950	191570	221900		46203	13047	20987	18338	5403.8	7610.8	1465600	780300	1229400	1126700	922540	1227200	659120	646650	19559	25157	129100	138260	123160	20225	44270	73316	27564		263710	108650					22964	34897	43047		1	4	4	7
P0A6P1;C4ZRR2;B1XD39	Elongation factor Ts	tsf	sp|P0A6P1|EFTS_ECOLI Elongation factor Ts OS=Escherichia coli (strain K12) OX=83333 GN=tsf PE=1 SV=2;sp|C4ZRR2|EFTS_ECOBW Elongation factor Ts OS=Escherichia coli (strain K12 / MC4100 / BW2952) OX=595496 GN=tsf PE=3 SV=1;sp|B1XD39|EFTS_ECODH Elongation fac	29	86.6	30.423	101350000	29287000	20018000	19024000	12103000	10489000	5647700	3251800	3274300	1980800	2010700	92591000	53901000	105890000	92886000	54511000	83470000	45010000	51776000	7089000	8143400	15081000	19799000	6828100	8260500	4362500	6504700	3132000	3929100	11621000	10809000	2580200	2341700	2030300	2093300	3000000	3617600	4216300	4501400	55	36	27	25
P76270	Free methionine-R-sulfoxide reductase	msrC	sp|P76270|MSRC_ECOLI Free methionine-R-sulfoxide reductase OS=Escherichia coli (strain K12) OX=83333 GN=msrC PE=1 SV=2	3	16.4	18.121	194870	121900		220230		55149		21086				441450	484310	906010	356650	452290	730520	227180	227130	22985	32039	76096	57935	52228	59035	25510				95363	89666							35990		0	1	0	1
P15770;C4ZUD6;B1X6D4	Shikimate dehydrogenase (NADP(+))	aroE	sp|P15770|AROE_ECOLI Shikimate dehydrogenase (NADP(+)) OS=Escherichia coli (strain K12) OX=83333 GN=aroE PE=1 SV=1;sp|C4ZUD6|AROE_ECOBW Shikimate dehydrogenase (NADP(+)) OS=Escherichia coli (strain K12 / MC4100 / BW2952) OX=595496 GN=aroE PE=3 SV=1;sp|B1X6	2	13.6	29.413												621420	260490	369790	306430	252190		351690								37278														0	0	0	0
P0A8H6;C5A034;B1XAM2	Der GTPase-activating protein YihI	yihI	sp|P0A8H6|YIHI_ECOLI Der GTPase-activating protein YihI OS=Escherichia coli (strain K12) OX=83333 GN=yihI PE=1 SV=1;sp|C5A034|YIHI_ECOBW Der GTPase-activating protein YihI OS=Escherichia coli (strain K12 / MC4100 / BW2952) OX=595496 GN=yihI PE=3 SV=1;sp|B1	3	24.9	19.059				57047								135170	234830	504310	471670	344530	272790	47338	117800			4772.8	88345				35634	42129				42212		66856	68849					0	0	0	0
P09127	Putative uroporphyrinogen-III C-methyltransferase	hemX	sp|P09127|HEMX_ECOLI Protein HemX OS=Escherichia coli (strain K12) OX=83333 GN=hemX PE=1 SV=1	19	61.8	42.962	2449800	865690	2535800	3724800	16251	1547600	1119800	2364900	2596100	515880	399240	8587800	8286700	7571100	3398100	3876200	3166800	2796800	1760600	432810	499080	1372000	1097600	748750	569660	1991900	1150200	3520000	1832300	1916500	1438800	2005800	2107800	1911500	1372900	2524600	1698100	3806300	2386900	9	9	15	16
P0ABU2	Ribosome-binding ATPase YchF	ychF	sp|P0ABU2|YCHF_ECOLI Ribosome-binding ATPase YchF OS=Escherichia coli (strain K12) OX=83333 GN=ychF PE=1 SV=2	19	70	39.667	4105600	2235000	1592700	2124500	75765	533400	302050	485210	294690	73912	100970	7314400	7311800	9187500	5085300	7983100	8560100	5644500	5117100	180980	293080	1171600	1155500	464350	426870	503880	210320	373750	205090	751310	289620	69230	124620	90677	56358	156430	145360	453410	231670	16	12	11	8
P69913;C4ZYU1;B1XCM4	Carbon storage regulator	csrA	sp|P69913|CSRA_ECOLI Carbon storage regulator OS=Escherichia coli (strain K12) OX=83333 GN=csrA PE=1 SV=1;sp|C4ZYU1|CSRA_ECOBW Translational regulator CsrA OS=Escherichia coli (strain K12 / MC4100 / BW2952) OX=595496 GN=csrA PE=3 SV=1;sp|B1XCM4|CSRA_ECODH	2	37.7	6.8558	11179000	1482500	2267100	1183400		1255700	227690	425450		165140	306120	10455000	1549500	5912000	10062000	2029900	700770	1871600	313850	270610	76418	461700	281480	637650	1267600	952750	247100	652440	39968	1196800		580490	662150	579280	1164800	476900		595950	690160	3	3	2	7
P39173	Putative glucose-6-phosphate 1-epimerase	yeaD	sp|P39173|YEAD_ECOLI Putative glucose-6-phosphate 1-epimerase OS=Escherichia coli (strain K12) OX=83333 GN=yeaD PE=1 SV=2	5	28.6	32.666	527320	2722.2		5062.4		35469	6494.3				2922.8	1476700	1816400	1177500	398410	1075900	794630	884750	288550			6266.7	34721				7632.6			208380	174000						7608.1		14898	2	0	0	0
P0A823;C4ZRN9;B1XCC1	Sugar fermentation stimulation protein A	sfsA	sp|P0A823|SFSA_ECOLI Sugar fermentation stimulation protein A OS=Escherichia coli (strain K12) OX=83333 GN=sfsA PE=1 SV=1;sp|C4ZRN9|SFSA_ECOBW Sugar fermentation stimulation protein A OS=Escherichia coli (strain K12 / MC4100 / BW2952) OX=595496 GN=sfsA PE=	2	9.4	26.228												311100	303060	212810	198220	188980	153700	130250		27322																				0	0	0	0
P07014	Succinate dehydrogenase iron-sulfur subunit	sdhB	sp|P07014|SDHB_ECOLI Succinate dehydrogenase iron-sulfur subunit OS=Escherichia coli (strain K12) OX=83333 GN=sdhB PE=1 SV=1	14	69.7	26.77	1864600	878940	1934200	2002100		4253700	2088500	3283600	2214500	1615000	1768800	3442800	3896200	4198300	2559700	1660300	1354000	3439500	2576800	289490	273800	1050800	587640	1555700	2032900	1895200	1575500	6423500	7115900	4371700	2908400	4149300	3513300	3208200	2371200	3399300	2506200	9153100	3691100	3	3	7	5
P0A759;C4ZWF4;B1X6L1	Glucosamine-6-phosphate deaminase	nagB	sp|P0A759|NAGB_ECOLI Glucosamine-6-phosphate deaminase OS=Escherichia coli (strain K12) OX=83333 GN=nagB PE=1 SV=1;sp|C4ZWF4|NAGB_ECOBW Glucosamine-6-phosphate deaminase OS=Escherichia coli (strain K12 / MC4100 / BW2952) OX=595496 GN=nagB PE=3 SV=1;sp|B1X6	5	22.6	29.774	443920	95396	380970	124570		59723		18346				2534400	763270	1321200	856240	748870	497250	1069500	856690	87508	95755	217510	166460				18802	82269		143280								36619	63038	0	0	1	1
P64602	Probable phospholipid ABC transporter-binding protein MlaB	mlaB	sp|P64602|MLAB_ECOLI Probable phospholipid ABC transporter-binding protein MlaB OS=Escherichia coli (strain K12) OX=83333 GN=mlaB PE=1 SV=1	4	35.1	10.68		663460	306140	1409600		874040	691720	1049000	1133700	395460	420460	201540	4990600	300240	472900	396380	66521	53500				1126800	895740			666950	961020	924140	1094000		1011700	970390	776520	1145500	1084800	1253100	630060	1017300	424740	0	1	1	1
P69411	Outer membrane lipoprotein RcsF	rcsF	sp|P69411|RCSF_ECOLI Outer membrane lipoprotein RcsF OS=Escherichia coli (strain K12) OX=83333 GN=rcsF PE=1 SV=1	4	54.5	14.163	531820	511160	939210	1280400		789540	389150	722290	970720	964000	746750	3113500	1941700	1683800	1013100	1616700	1200800	1719200	2459500	43294	106090	459300	401180	493960	509080	710580	362880	3004300	2286900	1053500	879030	826520	1029000	562620	429230	516520	539830	4422700	1711300	5	2	5	6
P09549	Cell division protein DedD	dedD	sp|P09549|DEDD_ECOLI Cell division protein DedD OS=Escherichia coli (strain K12) OX=83333 GN=dedD PE=3 SV=2	4	15	22.938	369050	91324	47823	88275				45555			10799	209420	192030	218430	505010	167960	187740	109870	250460	66322	12303	45743	107210	119070		25548		30211	55607	653330	78402	171150	240480	31547	84152	72630		93450	29510	0	0	1	1
P52644	Heat shock protein HslJ	hslJ	sp|P52644|HSLJ_ECOLI Heat shock protein HslJ OS=Escherichia coli (strain K12) OX=83333 GN=hslJ PE=1 SV=1	3	28.6	15.165	620080		154180	189170		278530		421980	137720	118020	94504	784240	787430	878410	681740	404520		494250	210370	61873		70997		72399	143650	259810	122580	845680	568670	204900	223080	346320	233670	254320	325140	280420	153730	866440	153480	0	0	1	0
P77689	FeS cluster assembly protein SufD	sufD	sp|P77689|SUFD_ECOLI FeS cluster assembly protein SufD OS=Escherichia coli (strain K12) OX=83333 GN=sufD PE=1 SV=1	3	8.3	46.822	184120	30909	26534			108060	36006	18106	37363	13033	31899	134160	114040	76977	165830	44605	105870	115080	155750	10524							89863		30132	69911	22904		37022	33794	125280	25505	61156	55188	48947	0	1	0	0
P0A6U3;C4ZZ19;B1X9W9	tRNA uridine 5-carboxymethylaminomethyl modification enzyme MnmG	mnmG	sp|P0A6U3|MNMG_ECOLI tRNA uridine 5-carboxymethylaminomethyl modification enzyme MnmG OS=Escherichia coli (strain K12) OX=83333 GN=mnmG PE=1 SV=1;sp|C4ZZ19|MNMG_ECOBW tRNA uridine 5-carboxymethylaminomethyl modification enzyme MnmG OS=Escherichia coli (str	20	40.1	69.52	383360	71874	636980	715810	79487	140870	56480	67767	37672	25591	92589	4122200	2112900	2769900	1782800	1675700	1817900	1985400	1440800	60791	78437	327160	339130	197980	57035	151060	168730	112520	124350	141920	194760	66369	118250	118140	48533	30872	35588	242650	56227	2	0	6	11
P37903	Universal stress protein F	uspF	sp|P37903|USPF_ECOLI Universal stress protein F OS=Escherichia coli (strain K12) OX=83333 GN=uspF PE=1 SV=2	5	38.9	16.016	842670	257620	100740	343330	15133	9852.5	5058.4	55056	19423			1894900	1091200	1319600	1433600	1454500	1076600	731820	430420			251410	126560			20077	19305	9677			8828.7					7838.1				1	1	2	1
P0A9W9	Protein YrdA	yrdA	sp|P0A9W9|YRDA_ECOLI Protein YrdA OS=Escherichia coli (strain K12) OX=83333 GN=yrdA PE=1 SV=1	5	31	20.245	71985	23486	49711	64297	19200							654570	264940	396590	539990	99863	266390	10494	39460		8829.3	20943	33255	21321	8393.9		19236			33111	68457									0	0	0	0
P0A6F3;C5A093;B1XB92	Glycerol kinase	glpK	sp|P0A6F3|GLPK_ECOLI Glycerol kinase OS=Escherichia coli (strain K12) OX=83333 GN=glpK PE=1 SV=2;sp|C5A093|GLPK_ECOBW Glycerol kinase OS=Escherichia coli (strain K12 / MC4100 / BW2952) OX=595496 GN=glpK PE=3 SV=1;sp|B1XB92|GLPK_ECODH Glycerol kinase OS=Esc	28	61	56.23	288050	253160	215660	236580		153920	118440	14710	8995.9	39356	47028	2707200	2582600	4352100	3253100	372000	363180	802630	585700	57378	67856	100500	78767	106600	48247	51589	3624.2	214900	146990	627290	493800	96976	152510	335230	293750	14892	13107	860800	471930	4	3	2	1
P46474	Uncharacterized protein YhdP	yhdP	sp|P46474|YHDP_ECOLI Uncharacterized protein YhdP OS=Escherichia coli (strain K12) OX=83333 GN=yhdP PE=3 SV=4	1	1.2	139.05				4540.4									5413.7			1860		3111.7																						0	0	0	0
P0AGJ7	tRNA (cytidine(34)-2-O)-methyltransferase	trmL	sp|P0AGJ7|TRML_ECOLI tRNA (cytidine(34)-2-O)-methyltransferase OS=Escherichia coli (strain K12) OX=83333 GN=trmL PE=1 SV=1	4	24.8	17.726			30953	16594				13564				206660	266970	464270	408100	197740	261920	170650	174150			21576	32474			14351				32131										0	0	0	0
P37339	L-2-hydroxyglutarate oxidase LhgO	lhgO	sp|P37339|LHGO_ECOLI L-2-hydroxyglutarate oxidase LhgO OS=Escherichia coli (strain K12) OX=83333 GN=lhgO PE=1 SV=3	3	6.6	46.081				740.59								71606	39731	25578	29377	20737	33297	22621	38755			4695.8				6134.9	2650.6	11554	19117									8197.7		0	0	0	0
P25539	Riboflavin biosynthesis protein RibD;Diaminohydroxyphosphoribosylaminopyrimidine deaminase;5-amino-6-(5-phosphoribosylamino)uracil reductase	ribD	sp|P25539|RIBD_ECOLI Riboflavin biosynthesis protein RibD OS=Escherichia coli (strain K12) OX=83333 GN=ribD PE=1 SV=1	8	27.8	40.338		24963	30283	43207	49310		1480.2	5050.5				503280	437030	261360	333330	345230	345750	289520	136480	7779.6	7140.6	25707	3194.9		9114	1660.2				27803	24669						1071.1			0	0	1	0
P0ACE7	HIT-like protein HinT	hinT	sp|P0ACE7|HINT_ECOLI Purine nucleoside phosphoramidase OS=Escherichia coli (strain K12) OX=83333 GN=hinT PE=1 SV=1	1	10.9	13.241	177910	108340	100550	104710			32671	30357				420160	443250	660530	733910	374990	605220	115950	204710			95937	112840			48896	27034			73587						30382				0	0	0	2
P0ADY1	Peptidyl-prolyl cis-trans isomerase D	ppiD	sp|P0ADY1|PPID_ECOLI Peptidyl-prolyl cis-trans isomerase D OS=Escherichia coli (strain K12) OX=83333 GN=ppiD PE=1 SV=1	43	76.4	68.149	20395000	10105000	18510000	18817000	3426000	18368000	11390000	13377000	13068000	5313800	4355200	58427000	48127000	50240000	26419000	29161000	24191000	26135000	21974000	4845700	4576600	10673000	8139300	8867700	7829300	13522000	9095900	23518000	20620000	14823000	11866000	18947000	17482000	16169000	12404000	13814000	12131000	26168000	17053000	51	52	65	65
P12281	Molybdopterin molybdenumtransferase	moeA	sp|P12281|MOEA_ECOLI Molybdopterin molybdenumtransferase OS=Escherichia coli (strain K12) OX=83333 GN=moeA PE=1 SV=1	10	45.5	44.067	434250	87695	165720			152180	14377	97281	29984		18542	3185600	2949700	2383300	467110	2654500	1523800	1683200	220320	18426		158570		174120	29748	64089	21607	142090		214110	67243				21687	68304	26675	205090	21609	3	0	1	0
P64596	Uncharacterized protein YraP	yraP	sp|P64596|YRAP_ECOLI Uncharacterized protein YraP OS=Escherichia coli (strain K12) OX=83333 GN=yraP PE=3 SV=1	10	64.4	20.028	5872300	2329200	3346000	3892700		3374100	2293000	3556300	2979100	1555300	1123200	13930000	11167000	10592000	7099400	6727900	7437300	8004000	6621400	727630	526020	2595100	2421800	2131900	1971600	2979400	2542100	6462600	4564300	4301400	3009300	3242800	2704900	2867600	2505100	2925100	3664900	6166300	4719800	3	6	4	6
P24251;C4ZT97;B1XDY3	Sigma factor-binding protein Crl	crl	sp|P24251|CRL_ECOLI Sigma factor-binding protein Crl OS=Escherichia coli (strain K12) OX=83333 GN=crl PE=1 SV=5;sp|C4ZT97|CRL_ECOBW Sigma factor-binding protein Crl OS=Escherichia coli (strain K12 / MC4100 / BW2952) OX=595496 GN=crl PE=3 SV=1;sp|B1XDY3|CRL	6	48.1	15.655	1409000	330670	391190	320130	25846		161290	153330	95723	42539	111590	3309600	2538000	2984200	3250100	1491500	3739200	1088700	956110		35741	200220	392670	57667	161220	59973	239160	147490	248250	318070	298660	123030	96568	73456	85434	165460	168590	227700	17928	0	1	1	1
P63177	23S rRNA (guanosine-2-O-)-methyltransferase RlmB	rlmB	sp|P63177|RLMB_ECOLI 23S rRNA (guanosine-2-O-)-methyltransferase RlmB OS=Escherichia coli (strain K12) OX=83333 GN=rlmB PE=1 SV=1	4	19.3	26.556	109640	61095	78792	132970		95435						1619200	1045300	912320	1044200	774320	1340500	659300	553700	21570		56614	155970			14269	36811	27749											38974	2	0	1	0
P23830	CDP-diacylglycerol--serine O-phosphatidyltransferase	pssA	sp|P23830|PSS_ECOLI CDP-diacylglycerol--serine O-phosphatidyltransferase OS=Escherichia coli (strain K12) OX=83333 GN=pssA PE=1 SV=2	16	46.3	52.801	1044100	579060	1011400	819920		1236900	606140	891640	681800	537210	204250	1619300	1831100	2259900	509970	1337900	600550	1241300	363790	182150	262030	347960	156050	302940	167960	718130	594050	1354700	857870	574930	402610	856730	984130	763100	332510	1001200	668080	1337400	522360	7	5	7	5
P0AC69	Glutaredoxin-4	grxD	sp|P0AC69|GLRX4_ECOLI Glutaredoxin 4 OS=Escherichia coli (strain K12) OX=83333 GN=grxD PE=1 SV=1	4	46.1	12.879	5796700	2895900	3907100	3724900		639380	829490	982550	397480	148100	94497	9767400	7375300	9870700	3996900	10478000	7094300	3766500	1824000	134410	104420	1805300	1612300	287830	235300	1543800	525380	333450			204100	229330	205870	190020	388940	608430	239350	48033		5	4	2	5
P60240;C4ZPY3	RNA polymerase-associated protein RapA	rapA	sp|P60240|RAPA_ECOLI RNA polymerase-associated protein RapA OS=Escherichia coli (strain K12) OX=83333 GN=rapA PE=1 SV=2;sp|C4ZPY3|RAPA_ECOBW RNA polymerase-associated protein RapA OS=Escherichia coli (strain K12 / MC4100 / BW2952) OX=595496 GN=rapA PE=3 SV	49	65.2	109.77	4706700	1356800	1890000	1518800	586750	1382400	1985800	1147900	425270	486630	344030	11146000	7121300	9116600	4395600	5244900	5040800	7148200	5256200	875380	703930	890800	839270	1866400	1916900	1089200	626340	1446300	984190	1736600	951890	417670	490900	496680	1199600	414400	1417500	948950	442400	22	19	17	13
P0ACV4	Lipopolysaccharide assembly protein A	lapA	sp|P0ACV4|LAPA_ECOLI Lipopolysaccharide assembly protein A OS=Escherichia coli (strain K12) OX=83333 GN=lapA PE=1 SV=1	2	22.5	11.351	1014400	488860	672310	1295200		629840	439560					1542600	1528900	1520700	1471900	757010		884080	295710							451090	436310	803150				274900	194990		210980			555270		0	0	2	2
P76397;C4ZSG2;B1X7H0	Multidrug resistance protein MdtA	mdtA	sp|P76397|MDTA_ECOLI Multidrug resistance protein MdtA OS=Escherichia coli (strain K12) OX=83333 GN=mdtA PE=2 SV=2;sp|C4ZSG2|MDTA_ECOBW Multidrug resistance protein MdtA OS=Escherichia coli (strain K12 / MC4100 / BW2952) OX=595496 GN=mdtA PE=3 SV=1;sp|B1X7	5	14.7	44.464	225160	113840	106600	126020		208920	82681	136870	124630	57926	40171	540320	481920	511100	425460	286830	379030	271420	267030	30454	30751	53314	91819	57919	18745	69104	99201	278300	304260	82840	81853	140740	146530	88574	186520	142940	129660	292060	104220	1	3	4	2
P75777;C4ZXW7;B1X7C5	UPF0194 membrane protein YbhG	ybhG	sp|P75777|YBHG_ECOLI UPF0194 membrane protein YbhG OS=Escherichia coli (strain K12) OX=83333 GN=ybhG PE=2 SV=1;sp|C4ZXW7|YBHG_ECOBW UPF0194 membrane protein YbhG OS=Escherichia coli (strain K12 / MC4100 / BW2952) OX=595496 GN=ybhG PE=3 SV=1;sp|B1X7C5|YBHG_	8	31	36.415	86616	37344	45095	53085		44940	174590	157650	188860	57426	16813	544120	204380	426690	278070	266580	107250	213220	301510	25951	32947	61157	85159	94565	23474	94002	106470	350190	312320	208240	249230	216990	158590	213050	150420	181440	116510	204450	257760	0	0	0	0
P04693	Aromatic-amino-acid aminotransferase	tyrB	sp|P04693|TYRB_ECOLI Aromatic-amino-acid aminotransferase OS=Escherichia coli (strain K12) OX=83333 GN=tyrB PE=1 SV=1	6	17.1	43.537								26131	18821			21441	140540	80281	122980	189150	235490	189060	158580			3771.2				38114	59337		100830	31989		31489				23628	42707	39897	67473	0	0	0	0
P0AEB2	D-alanyl-D-alanine carboxypeptidase DacA	dacA	sp|P0AEB2|DACA_ECOLI D-alanyl-D-alanine carboxypeptidase DacA OS=Escherichia coli (strain K12) OX=83333 GN=dacA PE=1 SV=1	26	74.9	44.443	18886000	9065300	14138000	13712000	87198	16482000	8297100	9879600	9655700	3776200	3770500	52070000	38981000	40540000	21731000	25868000	19764000	24173000	17493000	3685400	3289000	7522200	5805400	6865300	5935300	9819700	6746100	20610000	13773000	16053000	12006000	14475000	15632000	10386000	8001500	11819000	7917000	22793000	13748000	31	31	36	33
P0A790;C4ZRM4;B1XCA6	Aspartate 1-decarboxylase;Aspartate 1-decarboxylase beta chain;Aspartate 1-decarboxylase alpha chain	panD	sp|P0A790|PAND_ECOLI Aspartate 1-decarboxylase OS=Escherichia coli (strain K12) OX=83333 GN=panD PE=1 SV=1;sp|C4ZRM4|PAND_ECOBW Aspartate 1-decarboxylase OS=Escherichia coli (strain K12 / MC4100 / BW2952) OX=595496 GN=panD PE=3 SV=1;sp|B1XCA6|PAND_ECODH As	3	28.6	13.834	2510300	777220	731250	1188300		333200	539410	416560	525270	156740	368180	8365300	3600100	6784900	4926900	3434800	3312600	2410500	1479000	403720	313400	622210	407580	742520	439200	1060700	279840	2025400	203390	2099000	1915600	146270	633740	384030	1030800	493070	329930	915780	313660	0	3	2	2
P0AB38	Penicillin-binding protein activator LpoB	lpoB	sp|P0AB38|LPOB_ECOLI Penicillin-binding protein activator LpoB OS=Escherichia coli (strain K12) OX=83333 GN=lpoB PE=1 SV=1	4	29.6	22.515	837950	376240	824440	765270		573770	487560	529650	576580	401400	245940	1017000	1192900	1150100	775010	923600	1018400	842300	1467200	65472	120320	482390	495170	393920	555180	532980	263700	913910	931460	346900	380500	244400	349740	468070	141540	664900	522030	1117200	952010	1	2	2	2
P37751	Putative glycosyltransferase WbbK	wbbK	sp|P37751|WBBK_ECOLI Putative glycosyltransferase WbbK OS=Escherichia coli (strain K12) OX=83333 GN=wbbK PE=4 SV=1	2	6.2	43.188		15489				36816				10712	9888.6	116840	82784	78815	88628	63819	88878	79216	85671							6230.3		33565	26074		13861		37997					38306		0	0	0	0
P69428	Sec-independent protein translocase protein TatA	tatA	sp|P69428|TATA_ECOLI Sec-independent protein translocase protein TatA OS=Escherichia coli (strain K12) OX=83333 GN=tatA PE=1 SV=1	6	61.8	9.6639	3024800	1391100	3078500	3981400		1381500	1159700	1340600	1182500	546500	588300	7158100	4525900	6566900	4790500	7380900	6449200	5100000	4194000	858660	852320	1800800	2277700	1050400	212930	1622900	1353100	2631400	1390100	1397500	1749600	1019200	562320	468110	471320	1590700	1395400	1983600	1814800	5	7	9	6
P20083	DNA topoisomerase 4 subunit B	parE	sp|P20083|PARE_ECOLI DNA topoisomerase 4 subunit B OS=Escherichia coli (strain K12) OX=83333 GN=parE PE=1 SV=3	7	12.9	70.243	174250	126130	115810	181420	12674	25176	24605	30151	11432		7328.5	355380	234020	204670	214430	181990	337480	102010	144530	5819.7	79690	55896	30328	8983.9	147740	24136	23493	57129	48220	7103.3	22398		23661	7945.4		18265		24962	5235.8	5	6	4	5
[truncated: 466 more rows]
[truncated: 355 more columns]

## Sheet: Comp 30SWT vs 30S
Protein IDs	Protein names	Gene names	Fasta headers	Peptides	Sequence coverage [%]	Mol. weight [kDa]	iBAQ 30SWT-1_CCF01551inj1	iBAQ 30SWT-1_CCF01551inj2	iBAQ 30SWT-2_CCF01553 inj1	iBAQ 30SWT-2_CCF01553 inj2	iBAQ 30SWT-3_CCF01536 inj1	iBAQ 50SWT-1_CCF01552 inj1	iBAQ 50SWT-1_CCF01552 inj2	iBAQ 50SWT-2_CCF01554 inj1	iBAQ 50SWT-2_CCF01554 inj2	iBAQ 50SWT-3_CCF01555 inj1	iBAQ 50SWT-3_CCF01555 inj2	iBAQ 20S-1_CCF01539 inj1	iBAQ 20S-1_CCF01539 inj2	iBAQ 20S-2_CCF01543 inj1	iBAQ 20S-2_CCF01543 inj2	iBAQ 20S-3_CCF01547 inj1	iBAQ 20S-3_CCF01547 inj2	iBAQ 20S-4_CCF01561 inj1	iBAQ 20S-4_CCF01561 inj2	iBAQ 30S-1_CCF01540 inj1	iBAQ 30S-1_CCF01540 inj2	iBAQ 30S-3_CCF01548 inj1	iBAQ 30S-3_CCF01548 inj2	iBAQ 30S-4_CCF01562 inj1	iBAQ 30S-4_CCF01562 inj2	iBAQ 40S-3_CCF01549 inj1	iBAQ 40S-3_CCF01549 inj2	iBAQ 40S-4_CCF01563 inj1	iBAQ 40S-4_CCF01563 inj2	iBAQ 40S-5_CCF01567 inj1	iBAQ 40S-5_CCF01567 inj2	iBAQ 50S-1_CCF01542 inj1	iBAQ 50S-1_CCF01542 inj2	iBAQ 50S-2_CCF01546 inj1	iBAQ 50S-2_CCF01546 inj2	iBAQ 50S-3_CCF01550 inj1	iBAQ 50S-3_CCF01550 inj2	iBAQ 50S-5_CCF01568 inj1	iBAQ 50S-5_CCF01568 inj2	MS/MS count 30SWT-1_CCF01551inj1	MS/MS count 30SWT-1_CCF01551inj2	MS/MS count 30SWT-2_CCF01553 inj1	MS/MS count 30SWT-2_CCF01553 inj2
[truncated: 1,286 more rows]
[truncated: 345 more columns]

[truncated: 12 more sheets: Comp 50SWT vs 50S, Comp 30SWT vs 50SWT, Comp 30S vs 50S, Commun 30S vs 50S, Comp 20S vs 30S, Comp 20S vs 30SWT, Commun 20Svs30S-30SWT, Comp 40S vs 50S, Comp 40S vs 50SWT, Commun 40Svs50S-50SWT, ACP_HID, SCA_HID]
